# Supplementary material for: 2-(4-Chloro­phen­yl)acetamide
Source: Acta Crystallogr Sect E Struct Rep Online. 2011 Nov 12;67(Pt 12):o3261. doi: 10.1107/S1600536811046836 (PMC3238921; doi:10.1107/S1600536811046836)
Supplement: Supplementary file 1 [file e-67-o3261-sup1.cif]

##############################################################################
#                                                                            #
# This CIF contains the data in a paper accepted for publication in          #
# Acta Crystallographica Section E. It conforms to the requirements of       #
# Notes for Authors for Acta Crystallographica Section E, and has been       #
# peer reviewed under the auspices of the IUCr Commission on Journals.       #
#                                                                            #
# Full details of the Crystallographic Information File format               #
# are given in the paper "The Crystallographic Information File (CIF):       #
# a New Standard Archive File for Crystallography" by S. R. Hall, F. H.      #
# Allen and I. D. Brown [Acta Cryst. (1991), A47, 655-685].                  #
#                                                                            #
# The current version of the core CIF dictionary is obtainable from          #
# ftp://ftp.iucr.org/pub/cif_core.dic.                                       #
#                                                                            #
# Software is freely available for graphical display of the structure(s)     #
# in this CIF. For information consult the CIF software page                 #
# http://www.iucr.org/resources/cif/software.                                #
#                                                                            #
# This file may be used for bona fide research purposes within the           #
# scientific community so long as proper attribution is given to the journal # 
# article from which it was obtained.                                        #
#                                                                            #
##############################################################################
data_I
_audit_creation_method     SHELXL-97
_chemical_name_systematic
;
2-(4-Chlorophenyl)acetamide
;
_chemical_name_common     ?
_chemical_formula_moiety     'C8 H8 Cl N O'
_chemical_formula_sum     'C8 H8 Cl N O'
_chemical_formula_iupac     'C8 H8 Cl N O'
_chemical_formula_weight     169.60
_chemical_melting_point     ?
_symmetry_cell_setting     orthorhombic
_symmetry_space_group_name_H-M     'P 21 21 21'
_symmetry_space_group_name_Hall     'P 2ac 2ab'
loop_
    _symmetry_equiv_pos_as_xyz
    'x, y, z'
    '-x+1/2, -y, z+1/2'
    '-x, y+1/2, -z+1/2'
    'x+1/2, -y+1/2, -z'
_cell_length_a     4.917(2)
_cell_length_b     6.033(4)
_cell_length_c     26.680(12)
_cell_angle_alpha     90.00
_cell_angle_beta     90.00
_cell_angle_gamma     90.00
_cell_volume     791.5(7)
_cell_formula_units_Z     4
_cell_measurement_reflns_used     5994
_cell_measurement_theta_min     3.05
_cell_measurement_theta_max     27.44
_cell_measurement_temperature     293(2)
_exptl_crystal_description     block
_exptl_crystal_colour     colorless
_exptl_crystal_size_max     0.29
_exptl_crystal_size_mid     0.22
_exptl_crystal_size_min     0.07
_exptl_crystal_density_diffrn     1.423
_exptl_crystal_density_meas     ?
_exptl_crystal_density_method     'not measured'
_exptl_crystal_F_000     352
_exptl_absorpt_coefficient_mu     0.418
_exptl_absorpt_correction_type     multi-scan
_exptl_absorpt_process_details     '(ABSCOR; Higashi, 1995)'
_exptl_absorpt_correction_T_min     0.8873
_exptl_absorpt_correction_T_max     0.9697
_exptl_special_details     ?
_diffrn_ambient_temperature     293(2)
_diffrn_radiation_type     MoK\a
_diffrn_radiation_wavelength     0.71073
_diffrn_radiation_source     'fine-focus sealed tube'
_diffrn_radiation_monochromator     graphite
_diffrn_measurement_device_type     'Rigaku R-AXIS RAPID'
_diffrn_measurement_method     '\w scan'
_diffrn_detector_area_resol_mean     ?
_diffrn_reflns_number     7733
_diffrn_reflns_av_R_equivalents     0.0412
_diffrn_reflns_av_sigmaI/netI     0.0341
_diffrn_reflns_theta_min     3.05
_diffrn_reflns_theta_max     27.44
_diffrn_reflns_theta_full     27.44
_diffrn_measured_fraction_theta_max     0.999
_diffrn_measured_fraction_theta_full     0.999
_diffrn_reflns_limit_h_min     -6
_diffrn_reflns_limit_h_max     6
_diffrn_reflns_limit_k_min     -7
_diffrn_reflns_limit_k_max     7
_diffrn_reflns_limit_l_min     -34
_diffrn_reflns_limit_l_max     33
_diffrn_standards_number     0
_diffrn_standards_interval_count     0
_diffrn_standards_interval_time     0
_diffrn_standards_decay_%     0
_refine_special_details
;
 Refinement of F^2^ against ALL reflections.  The weighted R-factor wR and
 goodness of fit S are based on F^2^, conventional R-factors R are based
 on F, with F set to zero for negative F^2^. The threshold expression of
 F^2^ > 2sigma(F^2^) is used only for calculating R-factors(gt) etc. and is
 not relevant to the choice of reflections for refinement.  R-factors based
 on F^2^ are statistically about twice as large as those based on F, and R-
 factors based on ALL data will be even larger.
;
_reflns_number_total     1807
_reflns_number_gt     1451
_reflns_threshold_expression     I>2sigma(I)
_refine_ls_structure_factor_coef     Fsqd
_refine_ls_matrix_type     full
_refine_ls_R_factor_all     0.0502
_refine_ls_R_factor_gt     0.0366
_refine_ls_wR_factor_gt     0.0772
_refine_ls_wR_factor_ref     0.0830
_refine_ls_goodness_of_fit_ref     1.054
_refine_ls_restrained_S_all     1.054
_refine_ls_number_reflns     1807
_refine_ls_number_parameters     108
_refine_ls_number_restraints     2
_refine_ls_hydrogen_treatment     mixed
_refine_ls_weighting_scheme     calc
_refine_ls_weighting_details
         'calc w=1/[\s^2^(Fo^2^)+(0.0360P)^2^+0.1017P] where P=(Fo^2^+2Fc^2^)/3'
_atom_sites_solution_hydrogens     geom
_atom_sites_solution_primary     direct
_atom_sites_solution_secondary     difmap
_refine_ls_shift/su_max     0.000
_refine_ls_shift/su_mean     0.000
_refine_diff_density_max     0.168
_refine_diff_density_min     -0.173
_refine_ls_extinction_method     none
_refine_ls_extinction_coef     ?
_refine_ls_abs_structure_details     'Flack (1983), 704 Friedel pairs'
_refine_ls_abs_structure_Flack     -0.12(8)
loop_
    _atom_type_symbol
    _atom_type_description
    _atom_type_scat_dispersion_real
    _atom_type_scat_dispersion_imag
    _atom_type_scat_source
    'C' 'C' 0.0033 0.0016
                         'International Tables Vol C Tables 4.2.6.8 and 6.1.1.4'
    'H' 'H' 0.0000 0.0000
                         'International Tables Vol C Tables 4.2.6.8 and 6.1.1.4'
    'N' 'N' 0.0061 0.0033
                         'International Tables Vol C Tables 4.2.6.8 and 6.1.1.4'
    'O' 'O' 0.0106 0.0060
                         'International Tables Vol C Tables 4.2.6.8 and 6.1.1.4'
    'Cl' 'Cl' 0.1484 0.1585
                         'International Tables Vol C Tables 4.2.6.8 and 6.1.1.4'
_computing_data_collection     'RAPID-AUTO (Rigaku, 1998)'
_computing_cell_refinement     'RAPID-AUTO (Rigaku, 1998)'
_computing_data_reduction     'CrystalClear (Rigaku/MSC, 2002)'
_computing_structure_solution     'SHELXS97 (Sheldrick, 2008)'
_computing_structure_refinement     'SHELXL97 (Sheldrick, 2008)'
_computing_molecular_graphics     'SHELXTL (Sheldrick, 2008)'
_computing_publication_material     'SHELXL97 (Sheldrick, 2008)'
loop_
    _atom_site_type_symbol
    _atom_site_label
    _atom_site_fract_x
    _atom_site_fract_y
    _atom_site_fract_z
    _atom_site_U_iso_or_equiv
    _atom_site_adp_type
    _atom_site_calc_flag
    _atom_site_refinement_flags
    _atom_site_occupancy
    _atom_site_symmetry_multiplicity
    _atom_site_disorder_assembly
    _atom_site_disorder_group
    C C1 0.3632(4) 0.5073(3) 0.79843(7) 0.0335(4) Uani d . 1 1 . .
    C C2 0.2527(4) 0.3677(5) 0.84087(10) 0.0603(7) Uani d . 1 1 . .
    H H2A 0.1560 0.4638 0.8639 0.072 Uiso calc R 1 1 . .
    H H2B 0.1222 0.2633 0.8272 0.072 Uiso calc R 1 1 . .
    C C3 0.4640(4) 0.2408(4) 0.86973(8) 0.0429(5) Uani d . 1 1 . .
    C C4 0.5575(5) 0.0374(4) 0.85279(8) 0.0487(6) Uani d . 1 1 . .
    H H4 0.4907 -0.0195 0.8228 0.058 Uiso calc R 1 1 . .
    C C5 0.7475(5) -0.0822(3) 0.87944(8) 0.0451(5) Uani d . 1 1 . .
    H H5 0.8079 -0.2185 0.8676 0.054 Uiso calc R 1 1 . .
    C C6 0.8470(4) 0.0017(4) 0.92375(8) 0.0410(5) Uani d . 1 1 . .
    C C7 0.7620(5) 0.2049(4) 0.94146(8) 0.0472(6) Uani d . 1 1 . .
    H H7 0.8324 0.2622 0.9711 0.057 Uiso calc R 1 1 . .
    C C8 0.5697(5) 0.3221(4) 0.91430(8) 0.0487(5) Uani d . 1 1 . .
    H H8 0.5100 0.4586 0.9262 0.058 Uiso calc R 1 1 . .
    Cl Cl1 1.08553(13) -0.14906(11) 0.95804(2) 0.0605(2) Uani d . 1 1 . .
    N N1 0.1788(3) 0.6234(4) 0.77353(7) 0.0441(4) Uani d D 1 1 . .
    H H11 0.004(2) 0.613(4) 0.7811(8) 0.046(6) Uiso d D 1 1 . .
    H H12 0.225(5) 0.714(4) 0.7485(7) 0.064(8) Uiso d D 1 1 . .
    O O1 0.6073(3) 0.5149(3) 0.78808(5) 0.0435(4) Uani d . 1 1 . .
loop_
    _atom_site_aniso_label
    _atom_site_aniso_U_11
    _atom_site_aniso_U_22
    _atom_site_aniso_U_33
    _atom_site_aniso_U_12
    _atom_site_aniso_U_13
    _atom_site_aniso_U_23
    C1 0.0263(9) 0.0376(11) 0.0367(10) -0.0005(9) 0.0007(8) -0.0027(8)
    C2 0.0291(11) 0.0819(19) 0.0699(15) 0.0050(12) 0.0050(11) 0.0347(15)
    C3 0.0310(11) 0.0528(13) 0.0449(11) 0.0000(9) 0.0035(9) 0.0145(9)
    C4 0.0493(13) 0.0554(14) 0.0416(11) -0.0093(12) -0.0077(11) -0.0001(10)
    C5 0.0511(13) 0.0368(12) 0.0475(12) 0.0016(9) 0.0072(11) -0.0041(9)
    C6 0.0381(11) 0.0444(12) 0.0406(10) 0.0018(10) 0.0046(9) 0.0071(9)
    C7 0.0514(13) 0.0514(14) 0.0387(11) 0.0009(10) -0.0027(10) -0.0056(10)
    C8 0.0503(13) 0.0433(13) 0.0525(12) 0.0118(12) 0.0069(12) -0.0003(10)
    Cl1 0.0520(3) 0.0695(4) 0.0598(3) 0.0147(3) -0.0015(3) 0.0194(3)
    N1 0.0243(8) 0.0587(12) 0.0494(10) -0.0006(8) 0.0013(8) 0.0149(10)
    O1 0.0237(6) 0.0529(9) 0.0538(8) -0.0038(7) 0.0051(7) 0.0046(7)
_geom_special_details
;
 All esds (except the esd in the dihedral angle between two l.s. planes)
 are estimated using the full covariance matrix.  The cell esds are taken
 into account individually in the estimation of esds in distances, angles
 and torsion angles; correlations between esds in cell parameters are only
 used when they are defined by crystal symmetry.  An approximate (isotropic)
 treatment of cell esds is used for estimating esds involving l.s. planes.
;
loop_
    _geom_bond_atom_site_label_1
    _geom_bond_atom_site_label_2
    _geom_bond_site_symmetry_2
    _geom_bond_distance
    _geom_bond_publ_flag
    C1 O1 . 1.232(2) ?
    C1 N1 . 1.324(3) ?
    C1 C2 . 1.512(3) ?
    C2 C3 . 1.503(3) ?
    C2 H2A . 0.9700 ?
    C2 H2B . 0.9700 ?
    C3 C4 . 1.386(3) ?
    C3 C8 . 1.387(3) ?
    C4 C5 . 1.378(3) ?
    C4 H4 . 0.9300 ?
    C5 C6 . 1.376(3) ?
    C5 H5 . 0.9300 ?
    C6 C7 . 1.379(3) ?
    C6 Cl1 . 1.744(2) ?
    C7 C8 . 1.386(3) ?
    C7 H7 . 0.9300 ?
    C8 H8 . 0.9300 ?
    N1 H11 . 0.883(10) ?
    N1 H12 . 0.892(10) ?
loop_
    _geom_angle_atom_site_label_1
    _geom_angle_atom_site_label_2
    _geom_angle_atom_site_label_3
    _geom_angle_site_symmetry_1
    _geom_angle_site_symmetry_3
    _geom_angle
    _geom_angle_publ_flag
    O1 C1 N1 . . 122.34(19) ?
    O1 C1 C2 . . 122.57(18) ?
    N1 C1 C2 . . 115.08(17) ?
    C3 C2 C1 . . 114.78(17) ?
    C3 C2 H2A . . 108.6 ?
    C1 C2 H2A . . 108.6 ?
    C3 C2 H2B . . 108.6 ?
    C1 C2 H2B . . 108.6 ?
    H2A C2 H2B . . 107.5 ?
    C4 C3 C8 . . 117.9(2) ?
    C4 C3 C2 . . 120.9(2) ?
    C8 C3 C2 . . 121.2(2) ?
    C5 C4 C3 . . 121.3(2) ?
    C5 C4 H4 . . 119.3 ?
    C3 C4 H4 . . 119.3 ?
    C6 C5 C4 . . 119.5(2) ?
    C6 C5 H5 . . 120.3 ?
    C4 C5 H5 . . 120.3 ?
    C5 C6 C7 . . 120.9(2) ?
    C5 C6 Cl1 . . 119.88(18) ?
    C7 C6 Cl1 . . 119.21(17) ?
    C6 C7 C8 . . 118.8(2) ?
    C6 C7 H7 . . 120.6 ?
    C8 C7 H7 . . 120.6 ?
    C7 C8 C3 . . 121.6(2) ?
    C7 C8 H8 . . 119.2 ?
    C3 C8 H8 . . 119.2 ?
    C1 N1 H11 . . 120.9(16) ?
    C1 N1 H12 . . 121.7(18) ?
    H11 N1 H12 . . 117(2) ?
loop_
    _geom_hbond_atom_site_label_D
    _geom_hbond_atom_site_label_H
    _geom_hbond_atom_site_label_A
    _geom_hbond_site_symmetry_A
    _geom_hbond_distance_DH
    _geom_hbond_distance_HA
    _geom_hbond_distance_DA
    _geom_hbond_angle_DHA
    N1 H11 O1 1_455 0.883(10) 2.049(11) 2.911(2) 165(2)
    N1 H12 O1 3_656 0.892(10) 2.221(14) 3.064(3) 157(2)
data_global
_journal_date_recd_electronic     2011-11-01
_journal_date_accepted     2011-11-07
_journal_name_full     'Acta Crystallographica, Section E'
_journal_year     2011
_journal_volume     67
_journal_issue     12
_journal_page_first     o3261
_journal_page_last     o3261
_journal_paper_category     QO
_journal_coeditor_code     CV5191
_publ_contact_author_name     'Prof. Dong-Sheng Ma'
_publ_contact_author_address
;
College of Chemistry and Materials Science
Heilongjiang University
Harbin 150080
People's Republic of China
;
_publ_contact_author_email     hgf1000@163.com
_publ_contact_author_fax     '(86)451 8660 9151'
_publ_contact_author_phone     '(86)451 8660 9001'
_publ_section_title
;
2-(4-Chlorophenyl)acetamide
;
loop_
    _publ_author_name
    _publ_author_footnote
    _publ_author_address
    'Ma, Dong-Sheng' .
;
College of Chemistry and Materials Science
Heilongjiang University
Harbin 150080
People's Republic of China
;
    'Liu, Pei-Jiang' .
;
College of Chemistry and Materials Science
Heilongjiang University
Harbin 150080
People's Republic of China
;
    'Zhang, Shuai' .
;
College of Chemistry and Materials Science
Heilongjiang University
Harbin 150080
People's Republic of China
;
    'Hou, Guang-Feng' .
;
College of Chemistry and Materials Science
Heilongjiang University
Harbin 150080
People's Republic of China
;
_iucr_refine_instructions_details
;
TITL lpj-52 in P2(1)2(1)2(1)
CELL 0.71073   4.9170   6.0333  26.6798  90.000  90.000  90.000
ZERR   4.00   0.0023   0.0035   0.0124   0.000   0.000   0.000
LATT -1
SYMM 0.5-X, -Y, 0.5+Z
SYMM -X, 0.5+Y, 0.5-Z
SYMM 0.5+X, 0.5-Y, -Z
SFAC C  H  N  O  Cl
UNIT 32 32 4 4  4
L.S. 4
BOND $h
acta
dfix 0.90 0.01 n1 h11 n1 h12
htab
htab n1 o1_$1
htab n1 o1_$2
eqiv $2 -x+1, y+1/2, -z+3/2
eqiv $1 x-1, y, z
size 0.074 0.215 0.293
FMAP 2
PLAN 20
WGHT    0.036000    0.101700
FVAR       0.56444
MOLE 1
C1    1    0.363204    0.507342    0.798425    11.00000    0.02627    0.03760 =
         0.03671   -0.00271    0.00071   -0.00046
C2    1    0.252692    0.367727    0.840870    11.00000    0.02913    0.08191 =
         0.06995    0.03466    0.00501    0.00500
AFIX  23
H2A   2    0.155957    0.463788    0.863938    11.00000   -1.20000
H2B   2    0.122177    0.263335    0.827232    11.00000   -1.20000
AFIX   0
C3    1    0.463981    0.240751    0.869726    11.00000    0.03099    0.05276 =
         0.04490    0.01451    0.00349    0.00000
C4    1    0.557530    0.037397    0.852791    11.00000    0.04929    0.05535 =
         0.04160   -0.00009   -0.00773   -0.00933
AFIX  43
H4    2    0.490717   -0.019506    0.822826    11.00000   -1.20000
AFIX   0
C5    1    0.747464   -0.082159    0.879437    11.00000    0.05107    0.03679 =
         0.04753   -0.00413    0.00722    0.00161
AFIX  43
H5    2    0.807932   -0.218461    0.867570    11.00000   -1.20000
AFIX   0
C6    1    0.846985    0.001720    0.923752    11.00000    0.03805    0.04437 =
         0.04064    0.00707    0.00455    0.00181
C7    1    0.761981    0.204883    0.941458    11.00000    0.05141    0.05144 =
         0.03870   -0.00560   -0.00275    0.00089
AFIX  43
H7    2    0.832442    0.262211    0.971096    11.00000   -1.20000
AFIX   0
C8    1    0.569658    0.322112    0.914296    11.00000    0.05033    0.04326 =
         0.05248   -0.00032    0.00686    0.01178
AFIX  43
H8    2    0.509997    0.458552    0.926220    11.00000   -1.20000
AFIX   0
CL1   5    1.085530   -0.149057    0.958041    11.00000    0.05204    0.06949 =
         0.05983    0.01942   -0.00153    0.01466
N1    3    0.178766    0.623396    0.773532    11.00000    0.02427    0.05874 =
         0.04936    0.01492    0.00129   -0.00060
H11   2    0.004335    0.613140    0.781084    11.00000    0.04551
H12   2    0.224814    0.713727    0.748478    11.00000    0.06443
O1    4    0.607284    0.514914    0.788076    11.00000    0.02371    0.05294 =
         0.05375    0.00458    0.00514   -0.00376
HKLF 4
REM  lpj-52 in P2(1)2(1)2(1)
REM R1 =  0.0366 for   1451 Fo > 4sig(Fo)  and  0.0502 for all   1807 data
REM    108 parameters refined using      2 restraints
END
WGHT      0.0338      0.1094
REM Highest difference peak  0.168,  deepest hole -0.173,  1-sigma level  0.037
Q1    1   0.0796  0.3587  0.8469  11.00000  0.05    0.17
Q2    1   0.5804  0.3010  0.8853  11.00000  0.05    0.15
Q3    1   1.0777 -0.0673  0.9130  11.00000  0.05    0.13
Q4    1  -0.1027  0.3839  0.8117  11.00000  0.05    0.13
Q5    1   0.4045  0.1715  0.8844  11.00000  0.05    0.13
Q6    1   1.3438 -0.1486  0.9552  11.00000  0.05    0.13
Q7    1   0.3070  0.4482  0.8178  11.00000  0.05    0.12
Q8    1   0.5819  0.4420  0.8016  11.00000  0.05    0.12
Q9    1   0.8177  0.1948  0.9909  11.00000  0.05    0.12
Q10   1   1.0137 -0.2357  0.9374  11.00000  0.05    0.12
Q11   1   0.8462  0.4859  1.0068  11.00000  0.05    0.11
Q12   1   0.2071  0.5752  0.9112  11.00000  0.05    0.11
Q13   1   0.7807  0.0981  0.9345  11.00000  0.05    0.11
Q14   1   0.7169  0.0170  0.8574  11.00000  0.05    0.11
Q15   1   0.5521  0.6933  0.8024  11.00000  0.05    0.11
Q16   1   0.8640 -0.3018  0.8782  11.00000  0.05    0.11
Q17   1   0.9443  0.5573  0.9577  11.00000  0.05    0.11
Q18   1   0.5675  0.0830  0.9426  11.00000  0.05    0.11
Q19   1   0.7031  0.4562  0.7793  11.00000  0.05    0.11
Q20   1   0.5616  0.5835  0.8037  11.00000  0.05    0.10
;
