# Supplementary material for: 2-(4-Chloro­phen­yl)acetamide
Source: Acta Crystallogr Sect E Struct Rep Online. 2011 Nov 12;67(Pt 12):o3261. doi: 10.1107/S1600536811046836 (PMC3238921; doi:10.1107/S1600536811046836)
Supplement: Supplementary file 2 [file e-67-o3261-Isup2.hkl]

# 
# h,k,l, Fc-squared, Fo-squared, sigma(Fo-squared) and status flag 
# 
data_I
_shelx_title ' lpj-52 in P2(1)2(1)2(1)' 
_shelx_refln_list_code          4 
_shelx_F_calc_maximum       90.65 
_exptl_crystal_F_000       352.00 
_reflns_d_resolution_high  0.7712 
 
loop_ 
 _symmetry_equiv_pos_as_xyz 
 'x, y, z' 
 '-x+1/2, -y, z+1/2' 
 '-x, y+1/2, -z+1/2' 
 'x+1/2, -y+1/2, -z' 
 
_cell_length_a     4.9170 
_cell_length_b     6.0333 
_cell_length_c    26.6798 
_cell_angle_alpha  90.000 
_cell_angle_beta   90.000 
_cell_angle_gamma  90.000 
 
_shelx_F_squared_multiplier     1.000 
 
loop_ 
 _refln_index_h 
 _refln_index_k 
 _refln_index_l 
 _refln_F_squared_calc 
 _refln_F_squared_meas 
 _refln_F_squared_sigma 
 _refln_observed_status 
   2   0   0        0.10       -0.94      1.53 o 
   4   0   0      114.27      100.88      5.06 o 
   6   0   0       75.35       90.65      6.56 o 
   1   1   0     2090.51     2046.68     27.56 o 
   2   1   0     1082.18     1103.52     13.50 o 
   3   1   0     1010.55     1028.00     15.98 o 
   4   1   0       29.01       28.51      2.35 o 
   5   1   0        8.52        4.51      1.77 o 
   6   1   0        8.79        7.91      2.47 o 
   0   2   0      387.26      390.99      7.91 o 
   1   2   0      583.15      567.98      7.48 o 
   2   2   0       40.36       48.11      1.76 o 
   3   2   0       39.68       44.90      2.01 o 
   4   2   0      275.91      287.85      4.81 o 
   5   2   0      131.83      140.66      3.89 o 
   6   2   0        4.90       11.33      2.11 o 
   1   3   0       37.91       36.79      2.16 o 
   2   3   0       94.77       98.79      2.40 o 
   3   3   0      794.38      790.07     10.56 o 
   4   3   0       15.50       16.74      2.07 o 
   5   3   0        0.61       -1.58      1.68 o 
   0   4   0        8.14       12.72      2.86 o 
   1   4   0        0.11        0.70      1.17 o 
   2   4   0       38.93       37.35      2.68 o 
   3   4   0        3.42        2.72      1.41 o 
   4   4   0       11.89       10.53      2.18 o 
   5   4   0        0.06       -0.91      1.62 o 
   1   5   0        0.09        1.29      1.40 o 
   2   5   0       66.29       67.16      2.48 o 
   3   5   0        0.09        2.56      2.61 o 
   4   5   0        1.91        1.67      2.41 o 
   0   6   0      159.59      173.75     13.31 o 
   1   6   0        0.90        2.15      2.07 o 
   2   6   0       17.94       14.50      2.41 o 
   3   6   0        0.31        2.17      3.65 o 
   4   6   0       63.70       73.37      4.98 o 
   1   7   0        4.26        5.79      2.47 o 
   2   7   0        6.68        7.38      4.16 o 
   1   0   1     1510.56     1535.61     17.12 o 
   2   0   1     1132.25     1041.25     11.82 o 
   3   0   1      137.52      124.29      3.06 o 
   4   0   1      446.37      466.60      7.87 o 
   5   0   1       70.25       61.71      2.73 o 
   6   0   1        0.11        0.16      3.14 o 
  -6   1   1        4.30        4.65      2.25 o 
  -5   1   1       70.32       70.10      7.99 o 
  -4   1   1      160.74      152.80      4.86 o 
  -3   1   1      182.67      191.54      5.01 o 
  -2   1   1      272.50      299.25      4.73 o 
  -1   1   1     1475.58     1453.29     18.26 o 
   0   1   1       24.52       21.13      1.29 o 
   1   1   1     1475.81     1459.24     29.07 o 
   2   1   1      260.37      283.03      5.61 o 
   3   1   1      179.65      180.75      3.65 o 
   4   1   1      160.18      165.45      4.14 o 
   5   1   1       67.91       71.27      3.45 o 
   6   1   1        4.10        3.29      2.18 o 
  -6   2   1       38.79       47.05      6.51 o 
  -5   2   1       66.96       68.52      2.93 o 
  -4   2   1       18.50       16.97      1.66 o 
  -3   2   1      328.49      334.34      5.60 o 
  -2   2   1       76.41       80.87      2.42 o 
  -1   2   1      855.51      833.13     11.12 o 
   0   2   1       18.52       20.94      2.39 o 
   1   2   1      873.52      873.50      8.15 o 
   2   2   1       79.10       90.53      3.61 o 
   3   2   1      315.57      308.37      4.62 o 
   4   2   1       17.11       17.79      2.04 o 
   5   2   1       65.41       61.05      2.66 o 
   6   2   1       39.56       38.87      3.27 o 
  -5   3   1       40.10       40.92      2.76 o 
  -4   3   1       18.55       16.90      2.09 o 
  -3   3   1      131.96      121.48      3.11 o 
  -2   3   1        8.07        8.79      1.51 o 
  -1   3   1      519.52      482.58      6.94 o 
   0   3   1      713.48      702.04      9.42 o 
   1   3   1      514.73      468.00      5.73 o 
   2   3   1        7.09       10.54      1.46 o 
   3   3   1      131.67      122.98      3.27 o 
   4   3   1       19.86       18.65      1.93 o 
   5   3   1       41.18       44.85      2.75 o 
  -5   4   1       15.29        9.23      1.93 o 
  -4   4   1       25.35       25.74      1.95 o 
  -3   4   1       33.19       39.06      3.21 o 
  -2   4   1      399.87      391.61      8.74 o 
  -1   4   1      486.89      515.73      8.18 o 
   0   4   1       65.86       68.75      3.00 o 
   1   4   1      483.29      498.29      7.31 o 
   2   4   1      405.08      403.93      6.73 o 
   3   4   1       35.91       46.10      2.58 o 
   4   4   1       23.82       17.70      2.25 o 
   5   4   1       15.61       12.16      2.02 o 
  -4   5   1       11.65       15.33      3.54 o 
  -3   5   1       18.10       14.65      3.08 o 
  -2   5   1       75.88       71.31      4.21 o 
  -1   5   1       53.07       62.63      2.74 o 
   0   5   1      155.31      163.00      5.94 o 
   1   5   1       52.44       53.78      3.96 o 
   2   5   1       76.04       66.27      3.03 o 
   3   5   1       19.12       17.53      3.37 o 
   4   5   1       10.97        8.69      3.62 o 
  -4   6   1       35.69       27.03      4.77 o 
  -3   6   1       21.64       12.65      4.71 o 
  -2   6   1       17.77       15.04      3.76 o 
  -1   6   1        4.17        2.21      2.14 o 
   0   6   1       20.81       23.54      3.16 o 
   1   6   1        3.67        2.23      2.01 o 
   2   6   1       17.46       18.51      2.75 o 
   3   6   1       22.36       17.38      4.09 o 
   4   6   1       35.46       42.25      6.76 o 
  -2   7   1        2.59        4.52      2.81 o 
  -1   7   1       27.67       24.76      2.62 o 
   0   7   1        2.14        3.10      2.10 o 
   1   7   1       27.32       27.81      4.06 o 
   2   7   1        2.51        0.68      3.22 o 
   1   0   2      208.42      214.26      2.50 o 
   2   0   2      291.19      311.16      4.56 o 
   3   0   2       37.96       35.32      1.76 o 
   4   0   2        5.24        4.98      1.48 o 
   5   0   2        1.36        3.99      2.38 o 
   6   0   2       34.76       37.94      4.57 o 
  -6   1   2        0.99        0.49      2.18 o 
  -5   1   2        6.24        6.42      1.98 o 
  -4   1   2      126.61      123.29      4.26 o 
  -3   1   2       88.59       91.56      5.20 o 
  -2   1   2      178.94      168.09      3.38 o 
  -1   1   2     2942.53     2951.62     41.68 o 
   0   1   2      489.35      445.65      4.97 o 
   1   1   2     2955.91     2995.39     42.22 o 
   2   1   2      177.80      162.22      2.93 o 
   3   1   2       94.59       95.33      2.61 o 
   4   1   2      122.35      127.82      4.31 o 
   5   1   2        6.20        6.54      2.23 o 
   6   1   2        1.11        2.22      1.68 o 
  -6   2   2       16.07       17.66      3.24 o 
  -5   2   2       20.56       22.96      3.53 o 
  -4   2   2       98.43      101.87      3.40 o 
  -3   2   2      214.36      225.41      4.57 o 
  -2   2   2      232.02      229.19      4.10 o 
  -1   2   2      898.82      881.92      9.92 o 
   0   2   2     2307.00     2327.94     31.88 o 
   1   2   2      884.55      875.78     14.49 o 
   2   2   2      230.58      224.02      3.57 o 
   3   2   2      213.59      225.05      4.48 o 
   4   2   2      100.66      101.08      2.81 o 
   5   2   2       22.53       26.61      2.79 o 
   6   2   2       16.02       13.05      2.13 o 
  -5   3   2        5.35        2.66      1.66 o 
  -4   3   2       53.25       53.59      2.25 o 
  -3   3   2      370.81      375.43      6.73 o 
  -2   3   2       12.75       14.23      1.14 o 
  -1   3   2      530.43      520.20      6.74 o 
   0   3   2        9.31        4.80      1.56 o 
   1   3   2      535.59      529.26      6.94 o 
   2   3   2       14.09       16.47      1.94 o 
   3   3   2      373.64      372.33      5.74 o 
   4   3   2       53.77       59.58      3.92 o 
   5   3   2        5.36        5.27      1.94 o 
  -5   4   2        9.64        9.23      2.78 o 
  -4   4   2      149.23      152.57      4.32 o 
  -3   4   2        8.11        7.83      3.20 o 
  -2   4   2      242.22      243.76      4.84 o 
  -1   4   2      210.10      216.37      4.32 o 
   0   4   2      239.58      225.89      5.25 o 
   1   4   2      213.67      230.84      3.71 o 
   2   4   2      242.47      242.38      7.05 o 
   3   4   2        8.11        9.19      2.04 o 
   4   4   2      149.64      143.04      3.87 o 
   5   4   2        9.83        9.98      2.51 o 
  -4   5   2       38.26       37.52      6.11 o 
  -3   5   2       23.80       27.83      3.87 o 
  -2   5   2       29.31       37.55      2.89 o 
  -1   5   2       63.74       62.84      2.88 o 
   0   5   2        0.33        0.85      1.87 o 
   1   5   2       61.18       57.30      2.38 o 
   2   5   2       28.53       28.04      2.24 o 
   3   5   2       23.57       21.76      3.87 o 
   4   5   2       38.61       46.50      6.90 o 
  -4   6   2        4.44        3.18      2.76 o 
  -3   6   2       24.11       25.00      4.88 o 
  -2   6   2       11.60        8.85      1.82 o 
  -1   6   2       58.25       62.74      3.77 o 
   0   6   2        8.12       11.45      2.75 o 
   1   6   2       58.63       55.84      3.08 o 
   2   6   2       11.52        9.40      1.91 o 
   3   6   2       23.05       14.06      4.09 o 
   4   6   2        4.30        1.10      2.41 o 
  -2   7   2        9.39        5.45      3.71 o 
  -1   7   2       15.51       19.87      5.56 o 
   0   7   2        9.45        7.40      2.28 o 
   1   7   2       15.47        6.08      6.80 o 
   2   7   2        9.36        6.97      3.91 o 
   1   0   3      509.52      524.99      6.46 o 
   2   0   3       52.76       42.95      1.49 o 
   3   0   3      287.22      288.06      4.35 o 
   4   0   3       83.10       76.56      2.54 o 
   5   0   3      183.59      194.70     10.09 o 
   6   0   3        0.01        1.42      7.25 o 
  -6   1   3       21.19       24.28      3.46 o 
  -5   1   3       27.25       29.83      2.79 o 
  -4   1   3       52.64       63.61      4.88 o 
  -3   1   3      367.47      377.99      7.85 o 
  -2   1   3      770.20      824.34     14.85 o 
  -1   1   3      558.05      537.49      6.13 o 
   0   1   3     1535.31     1407.84     39.05 o 
   1   1   3      562.59      530.07      6.75 o 
   2   1   3      760.39      799.91      9.38 o 
   3   1   3      375.44      383.69      5.23 o 
   4   1   3       50.42       57.30      5.13 o 
   5   1   3       29.09       32.35      4.57 o 
   6   1   3       20.66       27.50      3.20 o 
  -6   2   3       15.47       20.18      2.75 o 
  -5   2   3        9.79        6.71      2.28 o 
  -4   2   3      175.60      179.88      4.20 o 
  -3   2   3      233.59      221.64      4.47 o 
  -2   2   3      194.81      185.72      2.86 o 
  -1   2   3      819.27      813.33      8.82 o 
   0   2   3     4397.83     4337.86     69.89 o 
   1   2   3      796.46      803.67     10.90 o 
   2   2   3      201.04      203.18      3.90 o 
   3   2   3      241.25      239.34      3.81 o 
   4   2   3      172.42      181.27      4.19 o 
   5   2   3       10.32        8.96      1.76 o 
   6   2   3       14.79       12.99      2.66 o 
  -5   3   3       31.83       37.78      3.30 o 
  -4   3   3       20.37       23.59      1.84 o 
  -3   3   3      238.74      240.88      4.45 o 
  -2   3   3      182.00      176.39      4.06 o 
  -1   3   3      635.87      635.08      9.41 o 
   0   3   3        0.02       -0.24      1.28 o 
   1   3   3      619.61      622.86      7.04 o 
   2   3   3      179.57      185.76      4.47 o 
   3   3   3      240.71      249.46      6.58 o 
   4   3   3       18.44       16.88      1.85 o 
   5   3   3       31.69       39.26      2.23 o 
  -5   4   3       13.06        6.93      2.56 o 
  -4   4   3       46.52       50.08      2.86 o 
  -3   4   3      240.90      233.63      7.11 o 
  -2   4   3      256.74      244.16      4.59 o 
  -1   4   3       12.43       13.97      1.87 o 
   0   4   3        8.18       11.37      2.16 o 
   1   4   3       14.57       16.38      1.86 o 
   2   4   3      262.72      241.72      9.02 o 
   3   4   3      235.69      225.16      7.78 o 
   4   4   3       45.79       46.98      2.40 o 
   5   4   3       12.52        7.96      2.36 o 
  -4   5   3       22.19       32.48      6.41 o 
  -3   5   3       71.61       75.27      4.56 o 
  -2   5   3       50.76       56.54      2.92 o 
  -1   5   3       26.96       31.46      3.41 o 
   0   5   3       72.07       80.92      3.82 o 
   1   5   3       27.77       26.92      2.22 o 
   2   5   3       52.71       58.37      5.66 o 
   3   5   3       69.94       81.41      4.43 o 
   4   5   3       22.74       19.25      2.91 o 
  -4   6   3        0.16       -1.05      2.89 o 
  -3   6   3       37.00       38.26      5.90 o 
  -2   6   3       11.18       10.59      1.88 o 
  -1   6   3       56.24       54.18      3.19 o 
   0   6   3       31.44       38.77      5.91 o 
   1   6   3       57.16       54.07      2.41 o 
   2   6   3       11.82        9.61      3.31 o 
   3   6   3       36.18       36.33      8.47 o 
   4   6   3        0.14        0.08      2.39 o 
  -2   7   3        1.70        2.52      1.68 o 
  -1   7   3       16.01       18.06      3.26 o 
   0   7   3        0.01        0.99      2.20 o 
   1   7   3       15.19       18.37      3.46 o 
   2   7   3        1.68        1.57      3.11 o 
   0   0   4      263.56      248.80      2.94 o 
   1   0   4     1640.26     1571.50     38.24 o 
   2   0   4        0.12        0.72      0.72 o 
   3   0   4     1287.02     1309.68     17.30 o 
   4   0   4      397.13      385.44      6.77 o 
   5   0   4       19.99       25.13      2.43 o 
   6   0   4        2.51        5.12      3.18 o 
  -6   1   4        2.90        3.70      2.42 o 
  -5   1   4      139.23      139.63      5.06 o 
  -4   1   4      240.96      239.50      6.33 o 
  -3   1   4       93.78       99.64      3.72 o 
  -2   1   4      705.06      709.88     10.56 o 
  -1   1   4     2173.43     2179.76     25.60 o 
   0   1   4     8216.73     8644.31    146.02 o 
   1   1   4     2144.44     2206.76     29.26 o 
   2   1   4      724.25      740.15      7.82 o 
   3   1   4       96.06       99.80      2.58 o 
   4   1   4      246.83      245.99      5.19 o 
   5   1   4      141.76      139.08      4.49 o 
   6   1   4        3.14        2.95      1.74 o 
  -6   2   4        0.95        6.28      2.25 o 
  -5   2   4       92.11       98.21      4.12 o 
  -4   2   4       97.48       95.08      2.88 o 
  -3   2   4       17.91       17.58      1.67 o 
  -2   2   4     1240.03     1277.67     13.92 o 
  -1   2   4      110.59      104.41      2.32 o 
   0   2   4       15.16       21.32      2.50 o 
   1   2   4      115.73      110.94      2.65 o 
   2   2   4     1258.11     1311.99     17.22 o 
   3   2   4       19.33       19.08      1.48 o 
   4   2   4       95.13       97.40      5.15 o 
   5   2   4       88.70       89.98      2.66 o 
   6   2   4        0.88       -1.41      4.55 o 
  -5   3   4       17.73       22.03      5.11 o 
  -4   3   4      105.17      101.51      3.25 o 
  -3   3   4       11.01       11.91      2.11 o 
  -2   3   4      160.06      162.90      4.62 o 
  -1   3   4       51.68       54.88      2.32 o 
   0   3   4       93.15       86.77      2.66 o 
   1   3   4       48.43       47.17      1.75 o 
   2   3   4      152.74      148.07      3.75 o 
   3   3   4       12.83       10.18      1.98 o 
   4   3   4      107.40      106.00      3.41 o 
   5   3   4       17.98       18.71      2.32 o 
  -5   4   4        7.90        9.81      2.97 o 
  -4   4   4       16.51       15.20      2.19 o 
  -3   4   4       67.28       66.58      3.56 o 
  -2   4   4      126.45      121.16      3.44 o 
  -1   4   4       94.93      104.48      3.06 o 
   0   4   4      129.27      136.14      4.65 o 
   1   4   4       93.36       90.03      2.01 o 
   2   4   4      129.18      131.08      4.54 o 
   3   4   4       66.22       67.36      3.69 o 
   4   4   4       16.75       15.12      2.21 o 
   5   4   4        8.10       10.24      2.57 o 
  -4   5   4       14.80       12.36      2.85 o 
  -3   5   4       12.38        8.89      3.93 o 
  -2   5   4       39.27       43.90      3.23 o 
  -1   5   4       90.65       97.28      3.46 o 
   0   5   4       75.60       87.43      5.87 o 
   1   5   4       89.83       85.21      3.08 o 
   2   5   4       37.60       44.10      3.94 o 
   3   5   4       12.42       16.36      3.62 o 
   4   5   4       13.89       11.28      2.38 o 
  -4   6   4        3.94        4.92      3.71 o 
  -3   6   4        8.87       10.19      3.86 o 
  -2   6   4        5.29        6.66      2.29 o 
  -1   6   4        7.42        3.81      2.07 o 
   0   6   4       57.23       56.66      7.14 o 
   1   6   4        8.15        7.39      2.41 o 
   2   6   4        5.48        1.23      2.79 o 
   3   6   4        9.53        7.12      4.39 o 
   4   6   4        3.85        2.85      2.61 o 
  -2   7   4        4.34        1.45      1.89 o 
  -1   7   4       12.43       14.14      2.56 o 
   0   7   4       67.75       70.82      6.37 o 
   1   7   4       12.83       14.00      3.51 o 
   2   7   4        4.51        5.56      3.12 o 
   1   0   5     5257.76     5213.63     88.08 o 
   2   0   5      598.04      616.05      6.17 o 
   3   0   5       21.40       24.98      1.34 o 
   4   0   5        0.03        1.13      1.17 o 
   5   0   5        1.23        2.07      2.22 o 
   6   0   5        0.54        2.26      7.28 o 
  -6   1   5        2.19        5.29      3.77 o 
  -5   1   5      172.65      175.71      4.68 o 
  -4   1   5       53.44       60.92      7.93 o 
  -3   1   5      104.79      103.67      3.83 o 
  -2   1   5      344.35      367.88      9.15 o 
  -1   1   5     4793.07     4891.29     70.51 o 
   0   1   5     1564.75     1507.38     18.42 o 
   1   1   5     4782.04     4844.84     78.37 o 
   2   1   5      327.05      344.47      4.11 o 
   3   1   5      100.55       94.23      2.30 o 
   4   1   5       54.02       60.88      2.19 o 
   5   1   5      171.45      174.34      3.71 o 
   6   1   5        2.35        3.57      2.55 o 
  -6   2   5       16.35       13.40      4.91 o 
  -5   2   5       36.55       42.20      3.86 o 
  -4   2   5      164.02      161.28      4.61 o 
  -3   2   5       64.28       63.71      3.06 o 
  -2   2   5     1507.51     1510.10     17.41 o 
  -1   2   5      175.14      169.74      3.83 o 
   0   2   5       65.53       50.05      2.45 o 
   1   2   5      171.75      168.72      3.39 o 
   2   2   5     1501.92     1553.51     20.62 o 
   3   2   5       65.01       65.51      1.87 o 
   4   2   5      165.24      160.31      3.59 o 
   5   2   5       37.32       39.60      2.24 o 
   6   2   5       15.71       11.63      3.03 o 
  -5   3   5       24.10       29.40      3.20 o 
  -4   3   5      214.03      218.11      5.19 o 
  -3   3   5       64.03       62.67      2.48 o 
  -2   3   5      485.01      515.82      7.49 o 
  -1   3   5      271.44      271.61      5.50 o 
   0   3   5        6.47       -1.35      1.35 o 
   1   3   5      278.48      274.17      4.94 o 
   2   3   5      486.26      497.89      8.39 o 
   3   3   5       61.55       61.43      2.75 o 
   4   3   5      209.89      210.23      4.90 o 
   5   3   5       24.62       24.59      2.02 o 
  -5   4   5       14.70       13.73      3.41 o 
  -4   4   5       14.02       18.07      1.55 o 
  -3   4   5       58.63       59.33      4.43 o 
  -2   4   5       46.63       46.39      2.78 o 
  -1   4   5       61.79       53.25      3.76 o 
   0   4   5       94.05       89.99      3.57 o 
   1   4   5       59.55       56.30      2.44 o 
   2   4   5       48.21       47.24     10.36 o 
   3   4   5       58.14       60.22      5.64 o 
   4   4   5       13.48       14.30      1.96 o 
   5   4   5       14.68       16.14      2.55 o 
  -4   5   5        0.45        0.17      2.34 o 
  -3   5   5       83.03       90.15      3.47 o 
  -2   5   5       18.37       18.37      2.04 o 
  -1   5   5       62.39       62.18      3.45 o 
   0   5   5        6.17        9.46      2.35 o 
   1   5   5       61.13       63.15      2.52 o 
   2   5   5       18.92       29.35      3.93 o 
   3   5   5       85.20       94.33      5.14 o 
   4   5   5        0.39       -1.83      1.83 o 
  -3   6   5        0.85        2.36      1.82 o 
  -2   6   5        3.07        3.92      2.02 o 
  -1   6   5        7.16       10.64      2.44 o 
   0   6   5        1.50        2.55      1.98 o 
   1   6   5        7.40        7.93      1.18 o 
   2   6   5        3.13        3.75      2.92 o 
   3   6   5        0.78        1.15      2.64 o 
  -2   7   5        0.95        0.06      1.92 o 
  -1   7   5        6.25        5.89      2.42 o 
   0   7   5        7.61        6.24      2.58 o 
   1   7   5        6.40        4.13      3.28 o 
   2   7   5        0.89        1.89      3.38 o 
   0   0   6      760.19      780.10      9.42 o 
   1   0   6      937.01      861.00     11.87 o 
   2   0   6       40.38       43.35      1.82 o 
   3   0   6      222.10      208.61      3.40 o 
   4   0   6       42.40       45.30      2.61 o 
   5   0   6        0.48        0.05      1.29 o 
   6   0   6       11.98        7.25      8.82 o 
  -6   1   6        6.05        8.67      4.30 o 
  -5   1   6       81.13       86.78      3.31 o 
  -4   1   6       49.62       44.40      2.77 o 
  -3   1   6       87.06       86.92      5.63 o 
  -2   1   6       64.05       60.08      1.88 o 
  -1   1   6      258.56      235.25      3.86 o 
   0   1   6     1234.17     1291.95     12.74 o 
   1   1   6      253.72      235.72      4.05 o 
   2   1   6       63.84       54.57      1.97 o 
   3   1   6       86.86       82.72      1.58 o 
   4   1   6       47.31       43.43      1.84 o 
   5   1   6       77.66       75.85      4.44 o 
   6   1   6        6.02        5.34      5.05 o 
  -6   2   6        7.63       10.46      5.70 o 
  -5   2   6        5.03        6.97      1.60 o 
  -4   2   6      176.28      173.64      4.51 o 
  -3   2   6      128.15      123.71      3.41 o 
  -2   2   6      295.10      263.13      3.22 o 
  -1   2   6      335.36      347.38      5.41 o 
   0   2   6       45.04       43.28      2.06 o 
   1   2   6      339.86      354.66      5.32 o 
   2   2   6      302.15      273.75      4.21 o 
   3   2   6      126.94      118.33      3.49 o 
   4   2   6      178.80      172.58      3.58 o 
   5   2   6        5.20        3.06      1.63 o 
   6   2   6        7.77        6.76      2.70 o 
  -5   3   6        1.77        2.37      1.73 o 
  -4   3   6       97.04      101.41      3.14 o 
  -3   3   6        8.37        5.57      1.50 o 
  -2   3   6      145.45      147.85      3.52 o 
  -1   3   6      144.34      149.50      3.44 o 
   0   3   6     2163.95     2232.45     32.70 o 
   1   3   6      143.36      148.02      3.76 o 
   2   3   6      148.93      151.65      3.86 o 
   3   3   6        8.42       10.65      2.20 o 
   4   3   6       96.15      100.07      2.84 o 
   5   3   6        1.87        2.34      1.45 o 
  -5   4   6        6.41        2.81      3.09 o 
  -4   4   6       17.28       13.69      2.02 o 
  -3   4   6      107.31      112.27      3.24 o 
  -2   4   6       62.35       67.91      3.70 o 
  -1   4   6      302.39      298.48      6.32 o 
   0   4   6        1.58        2.98      1.69 o 
   1   4   6      300.05      296.78      4.23 o 
   2   4   6       59.87       61.52      5.04 o 
   3   4   6      107.31      117.72      4.08 o 
   4   4   6       18.02       18.78      2.35 o 
   5   4   6        6.51        6.79      1.78 o 
  -4   5   6       69.85       66.03      6.51 o 
  -3   5   6       23.62       22.57      2.47 o 
  -2   5   6       29.12       30.17      2.26 o 
  -1   5   6      328.93      336.63      7.29 o 
   0   5   6        2.99        4.38      2.11 o 
   1   5   6      330.38      316.54      4.46 o 
   2   5   6       29.02       30.20      3.59 o 
   3   5   6       23.70       25.29      3.18 o 
   4   5   6       69.47       69.48      3.45 o 
  -3   6   6       46.25       45.20      3.72 o 
  -2   6   6        8.55        7.19      2.01 o 
  -1   6   6        3.20        4.16      2.35 o 
   0   6   6       19.59       14.88      2.66 o 
   1   6   6        2.87        3.23      2.13 o 
   2   6   6        9.13        9.14      3.02 o 
   3   6   6       45.61       47.32      6.92 o 
  -2   7   6        2.14        0.94      2.81 o 
  -1   7   6        0.71        5.43      2.84 o 
   0   7   6        3.29        1.50      1.52 o 
   1   7   6        0.79        6.33      4.20 o 
   2   7   6        2.23        4.27      3.10 o 
   1   0   7     1466.53     1416.34     18.28 o 
   2   0   7      321.59      346.97      4.23 o 
   3   0   7      123.17      142.02      2.92 o 
   4   0   7       74.80       71.69      2.38 o 
   5   0   7       63.96       67.09      3.32 o 
   6   0   7        4.56        2.72      3.17 o 
  -6   1   7        2.55        6.27      4.14 o 
  -5   1   7      119.68      118.38      3.54 o 
  -4   1   7       22.22       18.64      2.86 o 
  -3   1   7      291.29      292.04      5.93 o 
  -2   1   7      945.36      974.92     12.25 o 
  -1   1   7     2777.92     2898.83     32.57 o 
   0   1   7      515.99      545.77      5.59 o 
   1   1   7     2742.03     2824.13     40.07 o 
   2   1   7      949.09      958.66     10.46 o 
   3   1   7      300.20      296.09      3.56 o 
   4   1   7       22.11       23.71      1.55 o 
   5   1   7      121.87      125.92      3.07 o 
   6   1   7        2.38        2.70      4.99 o 
  -6   2   7       11.25       12.20      3.51 o 
  -5   2   7        2.70        2.98      1.74 o 
  -4   2   7       62.10       66.58      2.58 o 
  -3   2   7        5.14        5.85      1.67 o 
  -2   2   7      306.65      319.83      4.83 o 
  -1   2   7      840.54      890.11     10.97 o 
   0   2   7      950.57      930.56     10.71 o 
   1   2   7      831.04      854.58     11.37 o 
   2   2   7      297.60      308.23      4.73 o 
   3   2   7        5.53        3.43      1.33 o 
   4   2   7       62.81       65.36      3.65 o 
   5   2   7        2.68        2.78      1.26 o 
   6   2   7       12.07        4.71      5.74 o 
  -5   3   7        0.89        0.77      1.42 o 
  -4   3   7       96.38       92.02      4.38 o 
  -3   3   7      182.96      188.39      3.18 o 
  -2   3   7      270.00      271.52      5.38 o 
  -1   3   7      190.54      191.94      4.15 o 
   0   3   7      200.85      187.52      3.99 o 
   1   3   7      184.72      183.55      5.66 o 
   2   3   7      275.75      279.33      5.32 o 
   3   3   7      187.79      188.15      5.21 o 
   4   3   7       97.06      102.45      2.94 o 
   5   3   7        0.83        0.27      1.38 o 
  -5   4   7       44.99       51.77      9.70 o 
  -4   4   7       37.20       31.08      3.45 o 
  -3   4   7       15.22       21.11      2.42 o 
  -2   4   7       81.86       77.39      3.83 o 
  -1   4   7      139.30      143.41      3.87 o 
   0   4   7      118.79      119.60      4.45 o 
   1   4   7      139.07      138.14      4.62 o 
   2   4   7       85.02       80.03      3.70 o 
   3   4   7       14.50       18.37      2.35 o 
   4   4   7       37.50       37.97      3.33 o 
   5   4   7       44.99       49.72      3.45 o 
  -4   5   7        5.29        5.28      3.04 o 
  -3   5   7       95.12       97.83      3.95 o 
  -2   5   7       61.35       58.91      4.07 o 
  -1   5   7      209.95      212.87      8.09 o 
   0   5   7        2.54       -0.04      1.77 o 
   1   5   7      216.01      213.65      3.20 o 
   2   5   7       60.44       59.10      4.14 o 
   3   5   7       91.31       91.45      4.50 o 
   4   5   7        5.03        3.88      2.04 o 
  -3   6   7       10.94        8.93      3.38 o 
  -2   6   7        0.67        0.50      1.68 o 
  -1   6   7       28.75       28.18      5.86 o 
   0   6   7       85.08       94.91      4.04 o 
   1   6   7       27.12       17.81      5.12 o 
   2   6   7        0.54       -1.03      3.26 o 
   3   6   7       11.18        6.38      3.07 o 
  -2   7   7       21.16       18.92      3.81 o 
  -1   7   7        6.19        3.47      2.77 o 
   0   7   7        0.03       -0.73      2.18 o 
   1   7   7        6.18        6.81      3.82 o 
   2   7   7       21.08       20.81      4.58 o 
   0   0   8     1268.05     1319.71     20.12 o 
   1   0   8     1014.61      962.70     14.04 o 
   2   0   8        2.84        2.44      1.87 o 
   3   0   8      596.72      609.70      7.68 o 
   4   0   8      226.43      235.58      4.85 o 
   5   0   8       81.62       81.55     10.19 o 
   6   0   8        9.52       26.43     11.32 o 
  -6   1   8       11.79       14.96      6.45 o 
  -5   1   8       78.69       74.12      3.24 o 
  -4   1   8      232.68      224.11      5.69 o 
  -3   1   8       51.33       48.86      1.83 o 
  -2   1   8      566.19      572.47      6.56 o 
  -1   1   8      300.56      283.44      3.73 o 
   0   1   8     4452.69     4573.95     65.62 o 
   1   1   8      308.70      296.33      8.69 o 
   2   1   8      580.23      579.93      5.63 o 
   3   1   8       49.10       45.33      2.08 o 
   4   1   8      227.34      210.05      3.26 o 
   5   1   8       76.44       75.66      2.31 o 
   6   1   8       11.29        2.86      5.71 o 
  -5   2   8       36.40       35.70      2.75 o 
  -4   2   8       65.90       68.78      3.10 o 
  -3   2   8       58.74       59.63      2.71 o 
  -2   2   8      552.29      544.15      6.42 o 
  -1   2   8      112.42      116.88      2.72 o 
   0   2   8       23.07       24.03      1.13 o 
   1   2   8      108.02      110.14      3.35 o 
   2   2   8      537.49      505.75      7.44 o 
   3   2   8       59.59       64.89      2.03 o 
   4   2   8       71.24       78.75      2.77 o 
   5   2   8       35.26       36.05      3.45 o 
  -5   3   8       44.14       40.18      2.34 o 
  -4   3   8       34.39       33.05      3.87 o 
  -3   3   8      135.78      133.81      2.66 o 
  -2   3   8       56.51       51.43      2.30 o 
  -1   3   8      156.05      159.17      4.13 o 
   0   3   8      204.15      188.02      5.16 o 
   1   3   8      156.40      147.84      4.88 o 
   2   3   8       57.70       59.39      4.91 o 
   3   3   8      137.95      136.73      3.45 o 
   4   3   8       32.86       34.55      2.51 o 
   5   3   8       42.47       42.34      2.20 o 
  -5   4   8       21.71       13.67      5.00 o 
  -4   4   8       13.02        8.64      2.74 o 
  -3   4   8       24.41       26.54      2.46 o 
  -2   4   8      118.93      107.87      6.64 o 
  -1   4   8       30.24       31.48      2.38 o 
   0   4   8       22.34       23.60      2.32 o 
   1   4   8       30.22       35.52      5.05 o 
   2   4   8      115.83      112.66      4.89 o 
   3   4   8       25.63       28.59      2.67 o 
   4   4   8       11.82        8.37      2.17 o 
   5   4   8       22.18       19.12      2.88 o 
  -4   5   8        7.87        5.02      3.14 o 
  -3   5   8       29.21       29.21      4.21 o 
  -2   5   8       22.82       24.10      2.92 o 
  -1   5   8      101.86      109.48      4.23 o 
   0   5   8       55.51       59.37      3.59 o 
   1   5   8      108.07      119.26      7.20 o 
   2   5   8       21.91       21.25      3.22 o 
   3   5   8       29.25       27.53      3.21 o 
   4   5   8        8.08       12.17      2.66 o 
  -3   6   8       26.39       35.32      8.70 o 
  -2   6   8       29.65       33.99      2.91 o 
  -1   6   8       16.74       15.05      3.01 o 
   0   6   8      241.82      228.17      8.13 o 
   1   6   8       16.54       11.14      3.26 o 
   2   6   8       28.77       31.24      4.38 o 
   3   6   8       26.12       32.04      7.30 o 
  -2   7   8        4.47        1.42      2.34 o 
  -1   7   8        4.01        0.71      2.33 o 
   0   7   8       24.66       25.00      3.99 o 
   1   7   8        3.80        2.93      5.20 o 
   2   7   8        4.32        3.01      3.49 o 
   1   0   9      859.79      818.55      8.37 o 
   2   0   9        3.84       -1.79      1.93 o 
   3   0   9      106.09       90.07      5.59 o 
   4   0   9      228.43      235.97      5.02 o 
   5   0   9      125.36      118.70      3.00 o 
   6   0   9        0.25        4.73      5.56 o 
  -6   1   9        1.49       13.37     11.96 o 
  -5   1   9       23.80       22.08      1.78 o 
  -4   1   9      163.68      172.44      3.58 o 
  -3   1   9       75.63       65.22      2.70 o 
  -2   1   9     1623.85     1699.63     22.59 o 
  -1   1   9        1.09       -0.47      0.75 o 
   0   1   9      156.16      176.07      3.05 o 
   1   1   9        1.10       -0.23      1.02 o 
   2   1   9     1634.88     1706.04     17.26 o 
   3   1   9       78.25       70.63      1.49 o 
   4   1   9      163.52      168.33      2.26 o 
   5   1   9       23.71       22.27      1.19 o 
   6   1   9        1.69       -1.76      5.52 o 
  -5   2   9       22.87       31.44      4.40 o 
  -4   2   9       38.56       38.88      2.59 o 
  -3   2   9        5.52        5.26      1.58 o 
  -2   2   9      195.59      205.06      3.78 o 
  -1   2   9     1632.49     1730.55     20.97 o 
   0   2   9      345.17      329.47      4.56 o 
   1   2   9     1642.12     1749.50     23.67 o 
   2   2   9      187.69      186.94      5.24 o 
   3   2   9        3.86        2.94      0.97 o 
   4   2   9       39.91       46.31      2.17 o 
   5   2   9       22.57       24.26      1.91 o 
  -5   3   9       28.93       34.36      2.94 o 
  -4   3   9       50.15       51.52      2.72 o 
  -3   3   9      187.45      175.92      3.63 o 
  -2   3   9       53.43       50.91      2.34 o 
  -1   3   9      642.04      617.72      8.00 o 
   0   3   9      246.60      271.09      5.23 o 
   1   3   9      646.41      624.63     10.68 o 
   2   3   9       52.34       52.86      3.46 o 
   3   3   9      185.86      186.49      4.93 o 
   4   3   9       50.90       51.56      3.26 o 
   5   3   9       29.56       30.73      3.68 o 
  -5   4   9        6.08        6.44      2.29 o 
  -4   4   9       22.52       26.02      2.63 o 
  -3   4   9       27.73       34.33      3.73 o 
  -2   4   9       45.10       45.66      2.51 o 
  -1   4   9      162.65      165.67      4.26 o 
   0   4   9        4.22        1.45      1.61 o 
   1   4   9      162.67      166.69      5.64 o 
   2   4   9       44.62       46.02      3.78 o 
   3   4   9       28.90       28.41      2.37 o 
   4   4   9       22.46       16.31      1.80 o 
   5   4   9        6.57        3.95      4.66 o 
  -4   5   9       15.32       11.85      3.10 o 
  -3   5   9       18.23       29.27      3.56 o 
  -2   5   9       18.12       17.40      2.34 o 
  -1   5   9       21.60       25.45      2.72 o 
   0   5   9       70.73       79.57      3.60 o 
   1   5   9       20.39       19.56      3.37 o 
   2   5   9       19.10       18.71      2.85 o 
   3   5   9       19.46       19.94      3.77 o 
   4   5   9       15.14       17.44      2.44 o 
  -3   6   9        5.50        3.33      2.13 o 
  -2   6   9       15.82       11.31      2.59 o 
  -1   6   9       55.77       53.59      7.22 o 
   0   6   9       29.15       31.50      3.89 o 
   1   6   9       55.27       59.69      9.32 o 
   2   6   9       16.71        9.33      3.69 o 
   3   6   9        5.40        9.25      3.21 o 
  -2   7   9        8.36        7.11      2.50 o 
  -1   7   9        1.71       -0.27      2.01 o 
   0   7   9        0.28        2.01      2.73 o 
   1   7   9        1.72        0.67      2.70 o 
   2   7   9        7.96        9.57      3.60 o 
   0   0  10     1694.04     1631.77     20.43 o 
   1   0  10      302.27      286.13      4.33 o 
   2   0  10        6.62        7.54      1.99 o 
   3   0  10      254.06      244.54      7.25 o 
   4   0  10       75.39       78.65      1.57 o 
   5   0  10        4.36        3.87      2.80 o 
   6   0  10       39.83       34.38      5.31 o 
  -6   1  10       28.86       37.00     20.61 o 
  -5   1  10       26.44       25.63      1.79 o 
  -4   1  10      148.31      141.32      3.60 o 
  -3   1  10       24.14       23.89      1.34 o 
  -2   1  10      472.96      446.79      8.35 o 
  -1   1  10      416.93      408.64      4.01 o 
   0   1  10       63.67       63.72      1.57 o 
   1   1  10      405.53      393.15      4.73 o 
   2   1  10      471.85      454.78      4.07 o 
   3   1  10       25.10       22.35      1.21 o 
   4   1  10      155.26      148.56      2.27 o 
   5   1  10       27.12       24.87      7.30 o 
   6   1  10       29.06       24.51      7.72 o 
  -5   2  10       98.53       94.94      3.57 o 
  -4   2  10       81.63       85.78      2.77 o 
  -3   2  10       55.70       59.58      3.72 o 
  -2   2  10       25.47       29.38      2.48 o 
  -1   2  10      682.95      713.94      6.92 o 
   0   2  10      932.29      906.24      9.85 o 
   1   2  10      687.87      740.78     10.47 o 
   2   2  10       22.87       25.03      1.75 o 
   3   2  10       54.76       57.71      1.89 o 
   4   2  10       80.07       84.78      3.49 o 
   5   2  10       95.28      103.92      4.70 o 
  -5   3  10        8.96        6.59      2.59 o 
  -4   3  10       47.04       45.19      2.25 o 
  -3   3  10      353.02      306.06     12.13 o 
  -2   3  10       61.43       62.90      2.37 o 
  -1   3  10        3.93        5.61      1.89 o 
   0   3  10      616.06      595.74      7.02 o 
   1   3  10        4.43        5.56      1.68 o 
   2   3  10       59.51       59.21      4.45 o 
   3   3  10      349.83      334.25      6.04 o 
   4   3  10       47.80       48.12      1.82 o 
   5   3  10        9.20        9.76      3.31 o 
  -5   4  10       11.04        6.48      2.86 o 
  -4   4  10       65.22       70.74      3.98 o 
  -3   4  10       64.92       69.86      4.52 o 
  -2   4  10        0.11       -0.84      2.18 o 
  -1   4  10      116.87      114.68      4.29 o 
   0   4  10      274.67      293.87      4.38 o 
   1   4  10      118.63      114.72      5.62 o 
   2   4  10        0.08       -0.65      1.67 o 
   3   4  10       64.01       71.49      3.08 o 
   4   4  10       65.73       85.08      5.02 o 
   5   4  10       10.51        3.93      3.19 o 
  -4   5  10       41.75       50.74      7.51 o 
  -3   5  10       10.20       13.86      2.25 o 
  -2   5  10      102.35      101.17      3.49 o 
  -1   5  10        6.17        8.48      2.00 o 
   0   5  10       62.94       63.07      3.18 o 
   1   5  10        6.75        8.40      2.92 o 
   2   5  10       99.54       97.35      6.37 o 
   3   5  10       10.04       13.52      4.03 o 
   4   5  10       41.80       47.70      3.09 o 
  -3   6  10       13.29       11.72      2.56 o 
  -2   6  10        6.85        5.94      2.71 o 
  -1   6  10       15.08       12.92      3.24 o 
   0   6  10        0.23       -0.02      1.71 o 
   1   6  10       15.75       16.97      3.33 o 
   2   6  10        6.57        4.56      3.20 o 
   3   6  10       13.66       12.13      3.58 o 
  -2   7  10        2.95        4.66      2.38 o 
  -1   7  10       17.89       14.66      2.92 o 
   0   7  10        7.04        7.65      3.13 o 
   1   7  10       18.28       12.43      3.36 o 
   2   7  10        3.03        5.17      4.69 o 
   1   0  11       67.78       86.51      2.18 o 
   2   0  11     1377.49     1387.92     22.39 o 
   3   0  11      194.89      190.25      6.04 o 
   4   0  11        6.36        7.51      3.08 o 
   5   0  11        2.29        4.45      3.28 o 
   6   0  11        8.48       16.52      4.67 o 
  -5   1  11       59.87       64.00      5.27 o 
  -4   1  11      112.14      103.41      2.77 o 
  -3   1  11       14.27       15.50      1.37 o 
  -2   1  11       56.91       50.94      2.91 o 
  -1   1  11       34.26       35.18      1.68 o 
   0   1  11     1218.93     1189.90     13.02 o 
   1   1  11       29.32       31.45      1.38 o 
   2   1  11       54.82       49.78      2.65 o 
   3   1  11       13.42       13.56      1.87 o 
   4   1  11      108.95      103.37      2.97 o 
   5   1  11       60.95       53.14      5.99 o 
  -5   2  11       52.32       46.70      6.29 o 
  -4   2  11        1.73        1.74      1.19 o 
  -3   2  11      579.92      603.63     11.88 o 
  -2   2  11      186.49      199.08      3.29 o 
  -1   2  11      156.20      157.22      3.39 o 
   0   2  11       46.91       39.26      1.50 o 
   1   2  11      148.48      158.54      4.00 o 
   2   2  11      189.47      208.43      3.55 o 
   3   2  11      594.68      599.74      6.85 o 
   4   2  11        1.64        1.08      0.70 o 
   5   2  11       53.36       54.90      4.36 o 
  -5   3  11       16.08       13.30      4.58 o 
  -4   3  11       59.13       51.01      2.27 o 
  -3   3  11        0.46        1.30      1.71 o 
  -2   3  11       16.04       15.69      1.85 o 
  -1   3  11      113.35      115.33      3.79 o 
   0   3  11      313.66      309.05      5.60 o 
   1   3  11      113.42      109.81      4.92 o 
   2   3  11       16.75       16.75      1.74 o 
   3   3  11        0.45        1.06      1.30 o 
   4   3  11       57.42       54.00      2.18 o 
   5   3  11       16.38       18.17      3.69 o 
  -5   4  11       16.74       11.32      3.65 o 
  -4   4  11        3.00        0.84      2.62 o 
  -3   4  11       61.79       59.66      2.97 o 
  -2   4  11       48.78       54.81      2.77 o 
  -1   4  11      232.92      228.39      5.33 o 
   0   4  11        6.79        7.86      1.52 o 
   1   4  11      234.57      222.37      5.87 o 
   2   4  11       48.76       52.83      4.82 o 
   3   4  11       58.69       61.25      4.33 o 
   4   4  11        3.36        5.68      1.37 o 
   5   4  11       16.49       18.55      3.80 o 
  -4   5  11       13.95       14.69      3.36 o 
  -3   5  11        0.96        2.62      2.20 o 
  -2   5  11       47.48       47.45      3.40 o 
  -1   5  11       40.29       48.26      3.00 o 
   0   5  11      315.66      324.54      5.62 o 
   1   5  11       39.75       44.86      6.80 o 
   2   5  11       49.07       48.61      4.11 o 
   3   5  11        0.79        2.18      2.13 o 
   4   5  11       14.52       13.59      2.43 o 
  -3   6  11       24.15       19.32      4.05 o 
  -2   6  11       38.77       43.38      3.08 o 
  -1   6  11        5.97        8.19      2.31 o 
   0   6  11        0.01       -0.34      1.68 o 
   1   6  11        6.34        6.89      3.72 o 
   2   6  11       39.28       35.90      5.98 o 
   3   6  11       23.34       18.63      3.70 o 
  -2   7  11       15.65       11.72      5.13 o 
  -1   7  11        8.67        6.04      2.85 o 
   0   7  11        2.99        3.38      2.39 o 
   1   7  11        8.60        5.89      3.40 o 
   2   7  11       15.61       13.40      7.75 o 
   0   0  12     3385.49     3385.89     50.95 o 
   1   0  12        2.49        3.35      0.83 o 
   2   0  12      159.68      160.24      6.30 o 
   3   0  12       58.84       49.31      4.47 o 
   4   0  12       96.92       96.01      5.93 o 
   5   0  12        0.01        1.42      3.47 o 
  -5   1  12        1.79        6.78      3.23 o 
  -4   1  12      177.93      152.78     10.09 o 
  -3   1  12      273.16      233.70     20.87 o 
  -2   1  12      779.46      765.93     11.84 o 
  -1   1  12      234.40      240.36      3.25 o 
   0   1  12        0.01        0.01      0.73 o 
   1   1  12      239.26      246.42      3.28 o 
   2   1  12      770.08      752.55      9.84 o 
   3   1  12      271.78      251.37     11.89 o 
   4   1  12      179.91      186.65      7.84 o 
   5   1  12        1.95       -3.39      3.39 o 
  -5   2  12       66.94       67.12      6.00 o 
  -4   2  12       36.95       28.21      5.26 o 
  -3   2  12      218.18      208.18      8.98 o 
  -2   2  12       99.86      105.53      1.77 o 
  -1   2  12      762.83      759.57      7.67 o 
   0   2  12        8.64        6.37      1.51 o 
   1   2  12      760.60      756.00     10.36 o 
   2   2  12       97.99      102.64      2.69 o 
   3   2  12      219.40      207.92      3.35 o 
   4   2  12       37.04       33.95      1.45 o 
   5   2  12       66.13       58.69      8.49 o 
  -5   3  12       19.92        9.96      3.63 o 
  -4   3  12        8.06        8.01      1.16 o 
  -3   3  12       21.13       23.60      2.87 o 
  -2   3  12       24.98       21.81      1.52 o 
  -1   3  12       10.12       12.59      1.47 o 
   0   3  12       27.82       25.67      2.19 o 
   1   3  12        8.91        5.96      2.79 o 
   2   3  12       25.43       23.89      2.09 o 
   3   3  12       23.40       30.83      2.17 o 
   4   3  12        8.35        9.59      1.67 o 
   5   3  12       19.51       17.36      5.66 o 
  -5   4  12        5.51        2.90      3.49 o 
  -4   4  12        8.14        8.54      2.49 o 
  -3   4  12       17.21       17.38      2.37 o 
  -2   4  12       19.79       18.92      1.85 o 
  -1   4  12      236.58      235.16      4.30 o 
   0   4  12        6.92        8.50      1.24 o 
   1   4  12      243.51      238.08      6.97 o 
   2   4  12       18.55       17.24      2.78 o 
   3   4  12       17.37       17.77      2.86 o 
   4   4  12        8.64       11.81      2.10 o 
   5   4  12        5.69        5.68      4.29 o 
  -4   5  12        4.66        6.93      3.82 o 
  -3   5  12       14.21       12.85      2.65 o 
  -2   5  12       66.60       74.73      4.49 o 
  -1   5  12        9.11       16.08      2.56 o 
   0   5  12      226.41      230.58      4.22 o 
   1   5  12        8.98       15.33      3.21 o 
   2   5  12       63.79       78.86      6.04 o 
   3   5  12       14.27       14.25      4.08 o 
   4   5  12        4.93        5.05      1.91 o 
  -3   6  12        1.09        3.21      2.67 o 
  -2   6  12       11.61        8.69      2.49 o 
  -1   6  12        9.82        8.20      2.58 o 
   0   6  12        0.60       -0.23      0.90 o 
   1   6  12       10.57        9.25      3.51 o 
   2   6  12       11.45        5.64      2.91 o 
   3   6  12        1.04        2.67      2.80 o 
  -1   7  12       18.81       11.85      3.45 o 
   0   7  12        1.45        3.91      2.75 o 
   1   7  12       18.57       12.03      4.19 o 
   1   0  13      129.58      137.05      2.27 o 
   2   0  13       33.72       32.24      2.87 o 
   3   0  13        0.00       -3.20      3.60 o 
   4   0  13       33.87       30.94      3.73 o 
   5   0  13        5.75        3.93      3.06 o 
  -5   1  13       12.72       12.40      4.20 o 
  -4   1  13        2.50        0.17      2.65 o 
  -3   1  13       40.83       39.36      4.44 o 
  -2   1  13       47.88       45.65      2.78 o 
  -1   1  13      471.99      481.20      5.84 o 
   0   1  13      936.93      941.94      9.61 o 
   1   1  13      468.20      483.06      4.92 o 
   2   1  13       45.82       47.08      2.67 o 
   3   1  13       39.48       56.91      6.74 o 
   4   1  13        2.39        6.71      3.35 o 
   5   1  13       12.26        9.86      7.71 o 
  -5   2  13       33.88       30.04      4.35 o 
  -4   2  13       25.94       21.97      1.60 o 
  -3   2  13      458.15      434.67      7.33 o 
  -2   2  13       13.37       13.56      1.11 o 
  -1   2  13      261.30      259.59      4.36 o 
   0   2  13      118.06      137.39      3.96 o 
   1   2  13      269.05      270.27      5.43 o 
   2   2  13       13.43       17.29      2.81 o 
   3   2  13      450.31      435.54      5.80 o 
   4   2  13       25.95       32.81      2.55 o 
   5   2  13       32.55       16.55      6.48 o 
  -5   3  13        0.92        5.68      3.06 o 
  -4   3  13       34.57       31.87      3.14 o 
  -3   3  13       25.70       22.73      2.33 o 
  -2   3  13       44.38       46.91      2.16 o 
  -1   3  13      136.09      131.40      3.19 o 
   0   3  13      244.46      262.95      4.60 o 
   1   3  13      133.18      126.40      4.31 o 
   2   3  13       43.82       35.20      2.59 o 
   3   3  13       25.52       24.68      2.02 o 
   4   3  13       36.27       32.76      1.79 o 
   5   3  13        0.92        1.22      4.36 o 
  -4   4  13       97.62       99.39      5.54 o 
  -3   4  13       43.78       42.29      3.26 o 
  -2   4  13       92.36       84.06      2.63 o 
  -1   4  13      206.81      208.21      4.24 o 
   0   4  13        1.42        2.95      1.05 o 
   1   4  13      205.19      218.25      7.71 o 
   2   4  13       95.78       90.41      7.47 o 
   3   4  13       44.29       42.76      2.47 o 
   4   4  13       96.64       91.50      2.91 o 
  -4   5  13        3.80        4.31      2.40 o 
  -3   5  13       11.93       11.11      2.64 o 
  -2   5  13       26.60       34.49      7.21 o 
  -1   5  13       22.99       22.20      2.46 o 
   0   5  13       37.99       39.04      2.34 o 
   1   5  13       23.15       19.86      3.93 o 
   2   5  13       26.83       26.48      3.30 o 
   3   5  13       11.52       17.33      3.16 o 
   4   5  13        3.83        2.54      2.19 o 
  -3   6  13       17.25       21.36      3.28 o 
  -2   6  13        3.47        6.67      2.23 o 
  -1   6  13       19.27       19.70      2.21 o 
   0   6  13       19.49       20.37      3.39 o 
   1   6  13       19.17       22.23      4.04 o 
   2   6  13        3.25        3.42      3.20 o 
   3   6  13       17.84       17.07      3.40 o 
  -1   7  13        9.58        8.22      3.66 o 
   0   7  13       11.22       10.04      3.41 o 
   1   7  13        9.33        6.51      3.98 o 
   0   0  14      468.97      553.68      7.48 o 
   1   0  14       92.05       95.90      2.00 o 
   2   0  14       16.65       16.57      2.21 o 
   3   0  14      971.48      961.57     18.48 o 
   4   0  14        6.45        7.01      4.10 o 
   5   0  14        1.11        1.39      3.69 o 
  -5   1  14        8.89       12.53      4.80 o 
  -4   1  14      123.61      134.91      6.90 o 
  -3   1  14       78.85       77.41      6.52 o 
  -2   1  14      156.32      155.79      7.21 o 
  -1   1  14      229.85      243.37      3.63 o 
   0   1  14      208.24      221.40      2.98 o 
   1   1  14      224.87      242.85      3.58 o 
   2   1  14      164.29      158.59      4.95 o 
   3   1  14       82.44       90.76      5.43 o 
   4   1  14      118.49      136.62     10.52 o 
   5   1  14        8.43        5.79      5.46 o 
  -5   2  14       35.27       40.16      5.45 o 
  -4   2  14       72.91       65.83      6.71 o 
  -3   2  14       58.67       55.72      5.18 o 
  -2   2  14      141.01      132.16      3.93 o 
  -1   2  14      235.76      221.39      4.04 o 
   0   2  14      600.19      581.60      6.54 o 
   1   2  14      242.36      227.13      4.38 o 
   2   2  14      140.59      135.07      2.94 o 
   3   2  14       57.82       56.01      2.02 o 
   4   2  14       75.17       69.83      3.14 o 
   5   2  14       37.10       43.50      7.78 o 
  -5   3  14        8.96        7.50      3.53 o 
  -4   3  14       34.23       35.95      3.20 o 
  -3   3  14       47.69       54.94      2.89 o 
  -2   3  14       28.66       35.54      2.32 o 
  -1   3  14       96.34      100.62      2.87 o 
   0   3  14     1339.35     1347.61     18.74 o 
   1   3  14      100.13       97.58      3.72 o 
   2   3  14       26.71       25.58      2.53 o 
   3   3  14       46.83       54.64      2.51 o 
   4   3  14       34.48       29.21      1.82 o 
   5   3  14        9.27        9.05      4.57 o 
  -4   4  14       48.76       57.33      4.04 o 
  -3   4  14        7.64        6.20      1.82 o 
  -2   4  14       28.03       29.01      1.92 o 
  -1   4  14      139.76      136.73      3.96 o 
   0   4  14      510.14      498.48      7.84 o 
   1   4  14      135.49      123.28      4.53 o 
   2   4  14       29.49       29.77      3.92 o 
   3   4  14        7.76        5.14      1.66 o 
   4   4  14       47.50       52.32      3.83 o 
  -4   5  14       24.57       24.30      3.18 o 
  -3   5  14       10.53        7.44      2.30 o 
  -2   5  14       60.28       63.00      2.69 o 
  -1   5  14        1.39        1.10      1.42 o 
   0   5  14        9.82        7.79      1.63 o 
   1   5  14        1.70        2.14      2.32 o 
   2   5  14       62.14       70.70      3.84 o 
   3   5  14       10.50       12.00      3.80 o 
   4   5  14       25.37       33.01      4.42 o 
  -3   6  14        7.94       13.56      2.78 o 
  -2   6  14       10.12        5.60      1.91 o 
  -1   6  14       75.24       80.29      4.58 o 
   0   6  14        6.80        2.15      2.85 o 
   1   6  14       74.51       78.89      5.04 o 
   2   6  14       10.13        9.10      3.29 o 
   3   6  14        7.99        9.11      3.48 o 
  -1   7  14       10.37        6.16      3.05 o 
   0   7  14        6.81        3.28      3.04 o 
   1   7  14        9.81        8.74      3.21 o 
   1   0  15      868.46      825.61     10.09 o 
   2   0  15      661.98      628.24     12.78 o 
   3   0  15        9.36       10.36      3.59 o 
   4   0  15        5.54        6.55      3.47 o 
   5   0  15      117.45      117.74      6.49 o 
  -5   1  15        4.83        4.79      4.01 o 
  -4   1  15        1.87        2.20      3.31 o 
  -3   1  15      130.79      138.77      7.89 o 
  -2   1  15      404.01      415.99      8.16 o 
  -1   1  15       33.03       33.20      1.43 o 
   0   1  15      501.50      507.25      5.73 o 
   1   1  15       29.10       26.07      1.24 o 
   2   1  15      406.39      405.51      4.46 o 
   3   1  15      138.53      139.68      7.14 o 
   4   1  15        1.97        3.82      3.64 o 
   5   1  15        5.05       -0.79      7.02 o 
  -5   2  15       19.41       22.16      4.50 o 
  -4   2  15       61.75       63.44      5.44 o 
  -3   2  15       44.93       50.68      3.42 o 
  -2   2  15       19.39       18.70      1.78 o 
  -1   2  15       24.01       22.60      1.77 o 
   0   2  15      361.03      355.65      4.98 o 
   1   2  15       21.73       19.65      2.03 o 
   2   2  15       18.93       20.93      1.44 o 
   3   2  15       43.76       47.73      3.78 o 
   4   2  15       60.22       57.51      7.90 o 
   5   2  15       20.05       30.23      8.16 o 
  -5   3  15       27.54       29.17      4.58 o 
  -4   3  15       75.50       68.29      4.01 o 
  -3   3  15       24.18       21.01      2.32 o 
  -2   3  15       65.71       74.17      3.13 o 
  -1   3  15      257.58      265.50      5.28 o 
   0   3  15        2.26        1.82      1.71 o 
   1   3  15      253.40      255.18      6.39 o 
   2   3  15       65.45       64.81      2.52 o 
   3   3  15       24.58       22.85      2.09 o 
   4   3  15       74.85       67.61      8.64 o 
   5   3  15       27.43       33.14      8.66 o 
  -4   4  15       11.57        8.38      3.23 o 
  -3   4  15       14.99        9.15      2.12 o 
  -2   4  15       22.99       26.73      2.02 o 
  -1   4  15        2.75        0.39      1.35 o 
   0   4  15       23.57       24.40      1.69 o 
   1   4  15        2.58        1.90      1.94 o 
   2   4  15       23.88       28.23      2.94 o 
   3   4  15       14.62       12.10      2.03 o 
   4   4  15       11.11        7.18      2.93 o 
  -4   5  15       21.48       17.32      3.38 o 
  -3   5  15       32.63       25.08      4.28 o 
  -2   5  15       20.70       19.85      2.20 o 
  -1   5  15       22.48       25.20      2.67 o 
   0   5  15       13.47       16.97      1.99 o 
   1   5  15       22.95       30.70      6.52 o 
   2   5  15       19.75       17.46      2.77 o 
   3   5  15       31.16       33.78      6.27 o 
   4   5  15       21.26       20.81      4.94 o 
  -3   6  15        3.95        4.02      2.40 o 
  -2   6  15       12.71       13.22      2.44 o 
  -1   6  15       42.23       42.68      2.66 o 
   0   6  15        0.42        0.15      2.01 o 
   1   6  15       42.47       48.42      4.92 o 
   2   6  15       12.82       10.17      3.73 o 
   3   6  15        4.21        2.79      2.38 o 
   0   7  15        6.64        7.35      4.43 o 
   0   0  16      367.38      330.91      6.91 o 
   1   0  16      407.57      420.84      8.80 o 
   2   0  16       88.50       89.77      4.63 o 
   3   0  16      388.08      394.02      9.87 o 
   4   0  16       76.75       77.35      5.93 o 
   5   0  16        0.79        0.92      2.94 o 
  -5   1  16        9.38        4.44      3.75 o 
  -4   1  16       42.84       53.19      4.89 o 
  -3   1  16       86.16       92.92      5.71 o 
  -2   1  16       27.60       26.58      2.30 o 
  -1   1  16      156.11      149.79      4.25 o 
   0   1  16      227.90      218.58      3.46 o 
   1   1  16      149.49      142.03      2.03 o 
   2   1  16       27.16       26.34      1.18 o 
   3   1  16       84.47       88.68      5.59 o 
   4   1  16       44.90       55.98      7.39 o 
   5   1  16        9.21       17.13      5.65 o 
  -5   2  16       14.25       12.68      4.00 o 
  -4   2  16       53.49       59.52      5.09 o 
  -3   2  16        3.40        0.28      1.98 o 
  -2   2  16       68.53       59.63      7.79 o 
  -1   2  16       32.15       38.27      2.20 o 
   0   2  16      127.87      128.06      2.70 o 
   1   2  16       33.55       37.98      1.86 o 
   2   2  16       71.52       75.11      2.69 o 
   3   2  16        3.96        3.58      1.44 o 
   4   2  16       53.93       37.67      8.60 o 
   5   2  16       13.86        9.90      5.11 o 
  -5   3  16       15.00       14.97      3.72 o 
  -4   3  16        4.33        1.33      1.76 o 
  -3   3  16       32.55       28.84      2.10 o 
  -2   3  16      100.78       95.66      2.69 o 
  -1   3  16       33.17       35.24      2.38 o 
   0   3  16      137.20      140.91      3.26 o 
   1   3  16       32.00       40.22      3.80 o 
   2   3  16      100.27       90.77      3.16 o 
   3   3  16       33.40       30.70      3.14 o 
   4   3  16        4.69        0.67      1.50 o 
   5   3  16       14.63       11.22      5.31 o 
  -4   4  16        2.03        3.47      2.78 o 
  -3   4  16       16.67       21.26      3.18 o 
  -2   4  16        6.18        5.39      1.66 o 
  -1   4  16       38.26       38.43      2.36 o 
   0   4  16      148.70      139.79      4.05 o 
   1   4  16       39.87       37.79      3.86 o 
   2   4  16        5.80        8.23      3.89 o 
   3   4  16       16.95       18.93      2.00 o 
   4   4  16        2.43        0.43      2.43 o 
  -3   5  16        1.96        1.16      1.61 o 
  -2   5  16       18.48       17.88      2.56 o 
  -1   5  16       48.38       49.09      3.58 o 
   0   5  16       14.98        9.36      1.27 o 
   1   5  16       50.48       50.22      7.46 o 
   2   5  16       18.33       16.13      3.12 o 
   3   5  16        2.17        3.85      3.34 o 
  -2   6  16        2.37        1.02      1.92 o 
  -1   6  16       18.65       19.29      2.69 o 
   0   6  16       40.04       43.94      4.17 o 
   1   6  16       17.90       18.37      3.60 o 
   2   6  16        2.24        3.29      2.71 o 
   1   0  17      522.66      526.77      8.39 o 
   2   0  17       52.76       55.91      3.64 o 
   3   0  17        8.17        5.31      2.84 o 
   4   0  17      137.84      135.06      7.27 o 
   5   0  17        1.10        0.03      3.92 o 
  -5   1  17       12.67       14.87      5.51 o 
  -4   1  17       14.61       17.79      4.21 o 
  -3   1  17      266.54      268.06      7.83 o 
  -2   1  17       28.00       26.48      2.69 o 
  -1   1  17      231.84      223.64      3.75 o 
   0   1  17        1.06        2.76      1.09 o 
   1   1  17      235.89      233.83      3.52 o 
   2   1  17       29.32       26.57      1.28 o 
   3   1  17      258.99      259.73      8.74 o 
   4   1  17       14.21       14.89      4.90 o 
   5   1  17       12.29       15.64      6.61 o 
  -5   2  17        4.67        6.84      4.29 o 
  -4   2  17       18.80       20.32      4.57 o 
  -3   2  17        0.30       -0.03      1.17 o 
  -2   2  17       39.77       39.94      1.78 o 
  -1   2  17      279.44      272.18      4.14 o 
   0   2  17      168.27      185.02      3.28 o 
   1   2  17      279.24      276.11      5.08 o 
   2   2  17       40.05       42.11      3.63 o 
   3   2  17        0.43       -0.27      1.81 o 
   4   2  17       20.22       26.04      5.23 o 
   5   2  17        4.62        3.62      4.75 o 
  -4   3  17      134.37      136.79      7.71 o 
  -3   3  17       34.82       26.75      2.92 o 
  -2   3  17      159.79      151.87      3.61 o 
  -1   3  17       13.20       14.76      1.85 o 
   0   3  17       54.80       53.70      2.97 o 
   1   3  17       13.43       11.59      2.80 o 
   2   3  17      164.57      160.35      3.94 o 
   3   3  17       33.70       35.26      5.47 o 
   4   3  17      132.34      130.31      4.25 o 
  -4   4  17        0.73        5.55      3.10 o 
  -3   4  17       51.55       48.17      7.90 o 
  -2   4  17       12.85       10.88      1.85 o 
  -1   4  17      174.91      171.87      3.59 o 
   0   4  17       76.00       70.48      5.61 o 
   1   4  17      169.98      162.36      7.56 o 
   2   4  17       13.05       21.04      5.14 o 
   3   4  17       51.03       42.18      4.22 o 
   4   4  17        0.86        1.02      2.33 o 
  -3   5  17       26.66       28.67      3.75 o 
  -2   5  17        1.28        1.84      2.38 o 
  -1   5  17       10.62       11.30      2.39 o 
   0   5  17        0.00       -0.37      0.98 o 
   1   5  17        9.79       10.39      2.54 o 
   2   5  17        1.17        0.90      2.96 o 
   3   5  17       27.18       31.33      8.45 o 
  -2   6  17        0.04        1.01      2.22 o 
  -1   6  17       16.80       12.44      2.83 o 
   0   6  17        4.17        4.83      2.64 o 
   1   6  17       15.76       10.85      3.25 o 
   2   6  17        0.03        4.33      3.74 o 
   0   0  18        0.09        0.40      1.22 o 
   1   0  18      259.14      270.10      4.65 o 
   2   0  18      236.46      231.03      8.90 o 
   3   0  18        0.48        0.90      2.86 o 
   4   0  18       27.89       29.56      4.28 o 
   5   0  18        0.44       -1.14      3.81 o 
  -5   1  18       28.59       37.03      5.85 o 
  -4   1  18        2.03        4.11      3.35 o 
  -3   1  18       54.34       47.60      4.24 o 
  -2   1  18      151.61      157.02      5.03 o 
  -1   1  18      101.77       95.12      3.13 o 
   0   1  18       29.45       37.75      1.67 o 
   1   1  18      101.35       97.15      3.27 o 
   2   1  18      150.90      144.49      3.98 o 
   3   1  18       54.37       49.91      5.06 o 
   4   1  18        1.72        1.51      5.76 o 
   5   1  18       29.63       36.05      8.31 o 
  -5   2  18       12.40        9.37      4.05 o 
  -4   2  18       21.48       24.02      4.79 o 
  -3   2  18       32.69       30.84      2.13 o 
  -2   2  18      174.06      183.25      4.68 o 
  -1   2  18        4.04        4.66      1.29 o 
   0   2  18       72.00       72.20      2.41 o 
   1   2  18        4.35        4.22      1.19 o 
   2   2  18      167.94      175.66      2.65 o 
   3   2  18       31.89       27.66      1.82 o 
   4   2  18       20.91       24.94      5.36 o 
   5   2  18       12.72        5.68      5.09 o 
  -4   3  18       88.82       97.74      9.29 o 
  -3   3  18        9.00       11.58      2.65 o 
  -2   3  18       18.38       18.48      2.06 o 
  -1   3  18      249.49      253.21      4.51 o 
   0   3  18      375.80      354.80      5.03 o 
   1   3  18      253.53      258.67      5.24 o 
   2   3  18       19.57       16.04      4.49 o 
   3   3  18        8.94       10.53      1.95 o 
   4   3  18       87.96       81.41      9.47 o 
  -4   4  18       25.74       21.00      4.24 o 
  -3   4  18       41.07       43.81      4.37 o 
  -2   4  18       42.11       42.21      3.08 o 
  -1   4  18       46.85       50.71      3.22 o 
   0   4  18       62.57       49.16      3.31 o 
   1   4  18       47.74       54.79      4.06 o 
   2   4  18       42.65       41.42      3.64 o 
   3   4  18       41.53       45.05      4.89 o 
   4   4  18       25.86       25.64      5.85 o 
  -3   5  18        9.00        5.96      2.16 o 
  -2   5  18        4.20        3.93      1.89 o 
  -1   5  18       76.82       74.83      4.36 o 
   0   5  18       25.92       22.68      1.89 o 
   1   5  18       75.56       73.59      3.93 o 
   2   5  18        4.37        2.32      2.17 o 
   3   5  18        9.13       11.11      2.54 o 
  -2   6  18       18.40       21.45      3.88 o 
  -1   6  18        2.44        1.62      1.97 o 
   0   6  18        1.72        3.31      3.09 o 
   1   6  18        2.41        2.87      3.42 o 
   2   6  18       18.46       22.66      6.04 o 
   1   0  19        3.99        4.60      1.25 o 
   2   0  19      113.12      117.14      3.84 o 
   3   0  19       41.25       31.12      4.37 o 
   4   0  19       30.59       40.98      6.88 o 
   5   0  19       27.07       26.39      5.82 o 
  -5   1  19       23.95       17.30      5.13 o 
  -4   1  19       17.55       18.17      4.54 o 
  -3   1  19      134.94      135.63      7.83 o 
  -2   1  19      515.41      527.82      8.76 o 
  -1   1  19       46.98       40.67      1.79 o 
   0   1  19       34.83       38.85      2.08 o 
   1   1  19       45.50       41.36      2.30 o 
   2   1  19      520.76      519.43      9.43 o 
   3   1  19      136.23      144.83      9.57 o 
   4   1  19       16.73       14.00      7.56 o 
   5   1  19       24.00       18.42      7.26 o 
  -5   2  19        8.84        8.17      4.18 o 
  -4   2  19       37.33       57.78     11.07 o 
  -3   2  19        1.23        1.27      1.62 o 
  -2   2  19       32.36       33.52      1.58 o 
  -1   2  19      192.08      193.96      4.10 o 
   0   2  19      297.35      307.79      4.15 o 
   1   2  19      193.67      200.80      3.99 o 
   2   2  19       34.55       38.67      2.47 o 
   3   2  19        1.46        0.60      0.79 o 
   4   2  19       37.08       56.01      6.67 o 
   5   2  19        8.72        9.64      6.53 o 
  -4   3  19        5.89        7.06      3.47 o 
  -3   3  19        2.53        1.30      2.28 o 
  -2   3  19        9.86       13.20      2.31 o 
  -1   3  19       28.25       28.51      1.93 o 
   0   3  19       50.17       47.43      2.53 o 
   1   3  19       26.98       32.44      2.43 o 
   2   3  19       11.29       11.16      2.08 o 
   3   3  19        2.44        3.77      0.92 o 
   4   3  19        6.88        7.27      8.01 o 
  -4   4  19        2.11        4.06      3.24 o 
  -3   4  19        7.77        5.53      3.25 o 
  -2   4  19       39.38       35.48      3.17 o 
  -1   4  19       67.28       69.79      2.88 o 
   0   4  19      125.84      119.47      2.98 o 
   1   4  19       66.79       69.75      3.31 o 
   2   4  19       38.00       30.46      2.99 o 
   3   4  19        7.55        5.07      2.74 o 
   4   4  19        2.15        0.97      4.49 o 
  -3   5  19       17.15       16.82      2.72 o 
  -2   5  19        0.82        0.97      1.75 o 
  -1   5  19        8.51        9.96      1.85 o 
   0   5  19        0.38       -1.14      1.88 o 
   1   5  19        8.87       10.79      3.68 o 
   2   5  19        0.79        0.34      1.95 o 
   3   5  19       17.59       26.58      5.30 o 
  -2   6  19       10.12        6.92      2.23 o 
  -1   6  19        0.89        4.83      2.63 o 
   0   6  19       24.64       34.77      4.97 o 
   1   6  19        0.68        2.32      2.80 o 
   2   6  19       10.22        4.73      3.82 o 
   0   0  20        4.99        5.39      2.41 o 
   1   0  20      156.88      163.89      5.17 o 
   2   0  20       30.47       30.69      2.73 o 
   3   0  20       86.34       96.59      7.21 o 
   4   0  20       14.78        6.64      3.96 o 
   5   0  20        2.65        3.75      3.79 o 
  -5   1  20        9.03        6.66      4.99 o 
  -4   1  20       36.17       50.02      8.50 o 
  -3   1  20        7.58        4.82      2.01 o 
  -2   1  20       41.69       40.90      3.52 o 
  -1   1  20      296.39      293.19      4.27 o 
   0   1  20      250.06      252.12      4.19 o 
   1   1  20      297.18      298.08      4.08 o 
   2   1  20       43.70       42.51      2.70 o 
   3   1  20        7.28        5.83      6.90 o 
   4   1  20       35.57       31.38      6.24 o 
   5   1  20        9.50        2.61      6.97 o 
  -4   2  20       47.05       52.60      5.27 o 
  -3   2  20       16.34       22.92      2.36 o 
  -2   2  20      135.88      130.84      2.44 o 
  -1   2  20      108.78      113.97      3.33 o 
   0   2  20        0.25       -0.06      1.07 o 
   1   2  20      108.03      114.35      2.96 o 
   2   2  20      130.85      123.31      3.60 o 
   3   2  20       16.83       16.25      1.42 o 
   4   2  20       47.75       60.35      6.88 o 
  -4   3  20        4.16       -2.56      2.79 o 
  -3   3  20       58.74       48.83      4.37 o 
  -2   3  20       10.98       12.91      2.51 o 
  -1   3  20       29.16       29.94      2.32 o 
   0   3  20        0.14        0.06      1.07 o 
   1   3  20       28.76       32.45      3.20 o 
   2   3  20       10.21       17.31      4.53 o 
   3   3  20       58.36       54.92      6.60 o 
   4   3  20        4.09        2.51      7.42 o 
  -4   4  20       10.22        4.58      3.06 o 
  -3   4  20       10.53        7.48      3.66 o 
  -2   4  20       18.93       13.54      1.92 o 
  -1   4  20        3.63        5.17      1.57 o 
   0   4  20        0.10        1.49      1.26 o 
   1   4  20        3.86        2.27      1.95 o 
   2   4  20       18.66       11.06      3.21 o 
   3   4  20       10.56       11.45      4.73 o 
   4   4  20        9.72       -0.01      4.68 o 
  -3   5  20        1.76        2.56      2.54 o 
  -2   5  20       15.12       12.65      2.82 o 
  -1   5  20       12.34       13.35      2.56 o 
   0   5  20        0.36       -0.53      1.45 o 
   1   5  20       13.42       13.16      2.97 o 
   2   5  20       15.05       10.64      3.07 o 
   3   5  20        1.75        6.41      3.07 o 
  -1   6  20        4.21        9.34      3.50 o 
   0   6  20       29.09       30.68      6.47 o 
   1   6  20        4.34        5.54      3.82 o 
   1   0  21      132.09      133.37      3.51 o 
   2   0  21       77.80       79.80      3.61 o 
   3   0  21      128.27      127.39      7.18 o 
   4   0  21       15.02       13.52      4.49 o 
   5   0  21        9.76       13.43      4.61 o 
  -4   1  21       23.07       29.57      5.19 o 
  -3   1  21       37.34       43.42      4.92 o 
  -2   1  21       28.30       24.86      2.90 o 
  -1   1  21       32.27       35.16      1.89 o 
   0   1  21       48.05       43.84      2.41 o 
   1   1  21       34.66       37.06      2.28 o 
   2   1  21       30.87       32.34      2.35 o 
   3   1  21       36.35       43.22      6.87 o 
   4   1  21       23.31       24.18      5.85 o 
   5   1  21        1.53       -2.54      6.87 o 
  -4   2  21       21.72       22.62      4.41 o 
  -3   2  21       25.29       24.79      1.96 o 
  -2   2  21       59.02       60.34      3.32 o 
  -1   2  21      153.90      166.53      3.49 o 
   0   2  21       98.66      105.41      2.71 o 
   1   2  21      158.05      157.15      3.81 o 
   2   2  21       59.96       61.33      3.20 o 
   3   2  21       23.99       15.87      5.63 o 
   4   2  21       21.82       19.38      7.35 o 
  -4   3  21        8.54        6.20      3.74 o 
  -3   3  21        8.42        8.41      2.55 o 
  -2   3  21       31.27       35.32      1.98 o 
  -1   3  21      246.30      247.20      5.13 o 
   0   3  21       25.57       20.21      2.35 o 
   1   3  21      244.70      247.37      4.69 o 
   2   3  21       31.03       39.73      4.99 o 
   3   3  21        7.76        9.32      1.81 o 
   4   3  21        9.08       13.80     11.99 o 
  -3   4  21       27.72       24.59      4.22 o 
  -2   4  21       10.09       12.14      2.10 o 
  -1   4  21       16.20       20.87      3.04 o 
   0   4  21        7.12        7.75      1.84 o 
   1   4  21       16.99       14.28      2.71 o 
   2   4  21       10.58       13.48      2.73 o 
   3   4  21       28.76       26.18      8.29 o 
  -3   5  21       16.35       17.01      4.00 o 
  -2   5  21       23.74       16.94      2.80 o 
  -1   5  21       35.41       38.23      2.81 o 
   0   5  21       47.16       50.13      5.51 o 
   1   5  21       34.47       29.26      4.32 o 
   2   5  21       23.24       13.61      3.02 o 
   3   5  21       16.52       25.90      8.44 o 
  -1   6  21       10.14        9.31      2.91 o 
   0   6  21        7.70        6.67      2.87 o 
   1   6  21        9.99        7.48      3.31 o 
   0   0  22       71.79       71.15      3.01 o 
   1   0  22        2.79        2.78      1.81 o 
   2   0  22      154.10      151.61      4.52 o 
   3   0  22        1.78       -1.52      2.84 o 
   4   0  22        0.68        0.03      3.39 o 
  -4   1  22        7.19       11.59      4.01 o 
  -3   1  22       14.27       12.72      2.47 o 
  -2   1  22       96.26       96.51      3.68 o 
  -1   1  22      115.75      119.98      3.05 o 
   0   1  22        5.83        5.24      1.42 o 
   1   1  22      115.99      122.92      2.48 o 
   2   1  22       92.18       92.21      4.62 o 
   3   1  22       13.89       15.38      4.79 o 
   4   1  22        7.19       12.18      5.17 o 
  -4   2  22       32.19       27.49      6.39 o 
  -3   2  22        8.52        9.75      2.54 o 
  -2   2  22       48.68       52.45      3.45 o 
  -1   2  22      128.56      125.61      3.72 o 
   0   2  22      229.09      214.02      3.36 o 
   1   2  22      135.12      136.52      3.23 o 
   2   2  22       49.14       55.18      1.33 o 
   3   2  22        8.62        7.49      5.55 o 
   4   2  22       31.47       32.61      6.50 o 
  -4   3  22        7.74        7.57      3.31 o 
  -3   3  22       33.99       32.94      3.29 o 
  -2   3  22       56.40       58.72      2.41 o 
  -1   3  22       14.45       12.57      2.39 o 
   0   3  22        1.91        3.26      1.35 o 
   1   3  22       13.00       12.49      2.01 o 
   2   3  22       55.87       54.78      2.56 o 
   3   3  22       33.24       31.59      2.09 o 
   4   3  22        7.86        5.15      6.42 o 
  -3   4  22       20.65       21.41      3.65 o 
  -2   4  22        0.61       -1.69      1.69 o 
  -1   4  22       31.74       29.75      4.33 o 
   0   4  22       83.93       93.86      3.73 o 
   1   4  22       31.32       36.79      2.90 o 
   2   4  22        0.54       -0.27      1.93 o 
   3   4  22       20.33       20.42      4.74 o 
  -2   5  22       15.44       11.06      2.42 o 
  -1   5  22       17.11       16.03      3.66 o 
   0   5  22       46.64       60.92      3.74 o 
   1   5  22       16.73       15.30      2.70 o 
   2   5  22       14.88       11.16      2.42 o 
   0   6  22        1.96        0.47      3.11 o 
   1   0  23        0.05       -0.21      1.46 o 
   2   0  23      225.41      221.45      6.43 o 
   3   0  23       25.42       27.90      3.80 o 
   4   0  23        5.23        7.44      6.63 o 
  -4   1  23        6.70        7.84      2.58 o 
  -3   1  23       33.42       37.93      4.63 o 
  -2   1  23        8.62        3.54      1.27 o 
  -1   1  23      139.14      133.00      2.98 o 
   0   1  23       84.41       86.42      3.21 o 
   1   1  23      135.40      137.85      2.53 o 
   2   1  23        8.35       10.52      1.04 o 
   3   1  23       33.00       38.40      7.17 o 
   4   1  23        6.22        7.58      5.82 o 
  -4   2  23        9.53        7.75      4.44 o 
  -3   2  23       42.59       48.54      2.68 o 
  -2   2  23       19.99       17.89      1.76 o 
  -1   2  23        1.89        2.54      1.22 o 
   0   2  23      189.23      198.42      4.63 o 
   1   2  23        2.39        1.82      1.24 o 
   2   2  23       19.23       16.56      1.42 o 
   3   2  23       43.30       65.44     10.99 o 
   4   2  23       10.04        6.68      5.14 o 
  -4   3  23        0.02       -0.40      2.76 o 
  -3   3  23        8.07        8.12      2.96 o 
  -2   3  23       33.92       33.01      2.69 o 
  -1   3  23       50.01       52.61      3.12 o 
   0   3  23       66.89       73.90      3.54 o 
   1   3  23       52.37       53.19      3.13 o 
   2   3  23       33.77       30.79      1.79 o 
   3   3  23        8.08        1.68      8.47 o 
   4   3  23        0.02        1.95      4.92 o 
  -3   4  23        6.25        5.61      3.60 o 
  -2   4  23       12.86       16.95      2.89 o 
  -1   4  23        4.32        5.42      1.92 o 
   0   4  23        0.00       -0.34      1.29 o 
   1   4  23        4.48        5.28      2.15 o 
   2   4  23       13.04       14.02      1.72 o 
   3   4  23        6.63       10.58      6.84 o 
  -2   5  23       20.10       13.09      2.82 o 
  -1   5  23        2.38        1.45      2.06 o 
   0   5  23       16.27       21.17      4.71 o 
   1   5  23        2.43        4.99      2.92 o 
   2   5  23       19.79       15.63      3.39 o 
   0   0  24      351.27      354.71     13.08 o 
   1   0  24        0.40        0.57      1.10 o 
   2   0  24       44.38       41.64      4.01 o 
   3   0  24        0.49       -1.08      2.33 o 
   4   0  24       27.80       32.61      6.01 o 
  -4   1  24       33.96       32.36      3.57 o 
  -3   1  24       81.90       80.96      4.47 o 
  -2   1  24       17.92       11.62      2.10 o 
  -1   1  24       42.58       44.55      3.89 o 
   0   1  24       15.62       14.16      2.25 o 
   1   1  24       43.52       45.13      2.35 o 
   2   1  24       18.15       17.10      1.64 o 
   3   1  24       82.37       87.52      7.58 o 
   4   1  24       33.60       56.68      9.78 o 
  -4   2  24        9.78        8.33      4.12 o 
  -3   2  24       41.48       46.04      3.28 o 
  -2   2  24       71.21       65.55      4.58 o 
  -1   2  24       49.95       46.96      2.01 o 
   0   2  24        0.30        1.96      1.20 o 
   1   2  24       50.29       50.13      2.10 o 
   2   2  24       71.23       68.01      2.68 o 
   3   2  24       41.18       45.66      6.61 o 
   4   2  24        9.86       13.12      5.95 o 
  -3   3  24       17.58       19.25      3.13 o 
  -2   3  24        5.51        3.94      1.42 o 
  -1   3  24       59.55       64.57      3.47 o 
   0   3  24       15.63       13.98      2.08 o 
   1   3  24       59.64       62.18      2.97 o 
   2   3  24        5.26        4.95      1.34 o 
   3   3  24       18.23       28.98      7.25 o 
  -3   4  24        2.87        0.22      2.93 o 
  -2   4  24        6.97        5.27      2.30 o 
  -1   4  24        4.22        5.72      2.48 o 
   0   4  24        2.05        2.06      2.47 o 
   1   4  24        4.31        2.37      1.64 o 
   2   4  24        6.76        6.00      1.97 o 
   3   4  24        2.95        7.69      5.87 o 
  -2   5  24        1.22       -1.09      1.91 o 
  -1   5  24        0.04       -0.82      1.62 o 
   0   5  24       11.30       10.80      2.79 o 
   1   5  24        0.05        1.33      1.80 o 
   2   5  24        1.23        2.88      1.89 o 
   1   0  25       27.31       29.79      2.48 o 
   2   0  25        1.34        2.19      2.05 o 
   3   0  25       11.86        9.37      2.75 o 
   4   0  25       34.55       34.51     10.13 o 
  -4   1  25       19.76       12.87      3.00 o 
  -3   1  25       18.29       17.72      2.83 o 
  -2   1  25        1.71        1.54      1.74 o 
  -1   1  25      113.03      119.20      4.07 o 
   0   1  25       73.07       81.63      3.04 o 
   1   1  25      114.42      116.82      3.06 o 
   2   1  25        1.46        1.10      1.35 o 
   3   1  25       17.61       18.68      3.98 o 
   4   1  25       20.44       15.71      5.86 o 
  -4   2  25        2.95        3.76      4.20 o 
  -3   2  25       61.57       66.55      3.05 o 
  -2   2  25       65.20       60.29      3.52 o 
  -1   2  25        8.71        7.92      1.70 o 
   0   2  25       32.37       34.45      2.46 o 
   1   2  25        8.31        7.92      2.08 o 
   2   2  25       65.41       62.54      3.08 o 
   3   2  25       58.90       64.01      7.55 o 
   4   2  25        3.02        2.87      4.97 o 
  -3   3  25       10.26        9.49      2.95 o 
  -2   3  25       13.35        9.67      2.21 o 
  -1   3  25       26.61       33.29      3.11 o 
   0   3  25       13.87       17.64      2.76 o 
   1   3  25       25.85       33.28      4.85 o 
   2   3  25       13.52       13.38      2.04 o 
   3   3  25       10.52       19.12      8.33 o 
  -2   4  25       58.49       73.41      4.01 o 
  -1   4  25        8.56        8.95      2.16 o 
   0   4  25        8.62        7.47      2.42 o 
   1   4  25        8.38        5.30      2.53 o 
   2   4  25       58.09       64.33      3.35 o 
  -1   5  25        9.49        3.97      2.58 o 
   0   5  25        0.07        2.22      2.06 o 
   1   5  25        9.20        6.78      2.80 o 
   0   0  26       87.34      111.71      4.93 o 
   1   0  26       13.45       13.13      1.87 o 
   2   0  26        0.13       -1.14      2.10 o 
   3   0  26       41.42       47.38      4.77 o 
   4   0  26        8.29       11.89      6.39 o 
  -4   1  26        3.01        3.04      3.61 o 
  -3   1  26        5.24        3.75      2.26 o 
  -2   1  26       17.04        8.72      2.17 o 
  -1   1  26       67.97       62.79      2.64 o 
   0   1  26        6.35        8.37      1.94 o 
   1   1  26       70.91       69.00      5.94 o 
   2   1  26       18.10       18.14      1.32 o 
   3   1  26        5.84        4.69      3.31 o 
   4   1  26        2.63       -1.11      8.23 o 
  -3   2  26        7.60        7.07      3.84 o 
  -2   2  26       45.09       39.68      5.07 o 
  -1   2  26       18.89       21.31      2.46 o 
   0   2  26       36.39       36.60      2.14 o 
   1   2  26       19.51       23.73      1.81 o 
   2   2  26       44.65       48.28      2.16 o 
   3   2  26        7.80        8.21      4.36 o 
  -3   3  26       27.75       28.25      3.58 o 
  -2   3  26       14.85       11.40      2.97 o 
  -1   3  26       66.30       62.22      3.30 o 
   0   3  26       41.92       39.39      2.67 o 
   1   3  26       66.78       71.96      4.02 o 
   2   3  26       14.69       12.28      2.10 o 
   3   3  26       27.92       28.78      6.34 o 
  -2   4  26        8.67       11.25      2.79 o 
  -1   4  26        9.59        6.71      1.81 o 
   0   4  26       75.69       88.64      6.89 o 
   1   4  26        9.14        8.17      2.07 o 
   2   4  26        8.35        7.37      2.10 o 
  -1   5  26        4.90        1.63      3.36 o 
   0   5  26        8.92        5.42      3.10 o 
   1   5  26        5.21        0.05      7.16 o 
   1   0  27       45.42       45.91      2.59 o 
   2   0  27       57.34       64.78      3.47 o 
   3   0  27        3.16        6.89      3.88 o 
  -3   1  27       54.99       49.77      4.45 o 
  -2   1  27       14.11       18.98      3.32 o 
  -1   1  27        1.38        2.33      1.48 o 
   0   1  27      124.41      117.55      3.79 o 
   1   1  27        1.01        1.80      1.84 o 
   2   1  27       14.52        9.51      1.04 o 
   3   1  27       55.12       53.52      5.78 o 
  -3   2  27       36.60       26.79      4.37 o 
  -2   2  27        0.37        1.80      1.93 o 
  -1   2  27        0.91        1.80      1.29 o 
   0   2  27      104.20      108.78      2.88 o 
   1   2  27        0.71        1.29      1.77 o 
   2   2  27        0.36        1.31      1.30 o 
   3   2  27       36.76       35.11      7.11 o 
  -3   3  27        3.62        4.30      3.41 o 
  -2   3  27        1.25        1.05      2.07 o 
  -1   3  27       14.48       20.56      2.21 o 
   0   3  27        4.11        4.18      2.05 o 
   1   3  27       14.21       14.30      1.98 o 
   2   3  27        0.95       -0.69      1.82 o 
   3   3  27        3.66       14.82      5.13 o 
  -2   4  27       11.74       14.38      3.45 o 
  -1   4  27       10.29       12.42      2.27 o 
   0   4  27       15.61       11.87      2.69 o 
   1   4  27        9.87        8.02      2.16 o 
   2   4  27       12.21       11.36      2.66 o 
   0   0  28        0.94        2.68      4.88 o 
   1   0  28        3.67        7.08      1.62 o 
   2   0  28       35.40       27.03      5.39 o 
   3   0  28        0.03        0.75      2.32 o 
  -3   1  28        8.25        7.14      3.10 o 
  -2   1  28        2.90        3.94      1.93 o 
  -1   1  28       62.44       69.11      2.95 o 
   0   1  28       77.86       82.47      2.83 o 
   1   1  28       60.88       66.46      2.74 o 
   2   1  28        2.88        1.42      5.61 o 
   3   1  28        7.76        4.81      4.12 o 
  -3   2  28        0.56       -0.91      2.46 o 
  -2   2  28       13.71       14.64      2.95 o 
  -1   2  28       59.47       62.89      3.01 o 
   0   2  28       46.32       45.41      3.52 o 
   1   2  28       58.59       51.69      2.81 o 
   2   2  28       14.72        9.95      4.52 o 
   3   2  28        0.51        2.75      3.66 o 
  -2   3  28       11.46        5.84      2.72 o 
  -1   3  28       14.58       14.48      2.86 o 
   0   3  28       13.62       15.40      2.27 o 
   1   3  28       14.47       13.72      2.61 o 
   2   3  28       11.68       11.71      5.33 o 
  -1   4  28       16.06       14.05      3.33 o 
   0   4  28        0.03        1.92      2.43 o 
   1   4  28       15.99       16.40      2.63 o 
   1   0  29       37.41       41.07      3.36 o 
   2   0  29        7.93        6.77      2.28 o 
   3   0  29        1.44       -1.72      3.33 o 
  -3   1  29       44.37       40.58      4.13 o 
  -2   1  29        3.71        2.02      2.55 o 
  -1   1  29       13.98       12.75      2.22 o 
   0   1  29        0.64        0.87      1.51 o 
   1   1  29       14.60       22.20      3.39 o 
   2   1  29        3.28        2.13      3.32 o 
   3   1  29       43.34       48.73     14.05 o 
  -3   2  29       24.92       18.76      3.90 o 
  -2   2  29        1.37        2.57      1.81 o 
  -1   2  29       27.10       23.79      1.98 o 
   0   2  29       37.24       46.70      2.43 o 
   1   2  29       26.86       27.93      3.46 o 
   2   2  29        1.25       -2.54      4.66 o 
   3   2  29       25.38       21.80      4.92 o 
  -2   3  29       56.88       50.43     15.34 o 
  -1   3  29        8.29        2.87      2.63 o 
   0   3  29        0.29       -0.78      1.68 o 
   1   3  29        8.52        8.02      1.77 o 
   2   3  29       57.06       55.46     16.24 o 
  -1   4  29        4.26        0.97      2.06 o 
   0   4  29       18.96       20.60      2.87 o 
   1   4  29        3.87        3.70      1.88 o 
   0   0  30        4.65        8.64      3.36 o 
   1   0  30        1.83        2.68      1.28 o 
   2   0  30        0.13        0.11      1.89 o 
   3   0  30        0.98        1.89      2.82 o 
  -3   1  30        3.10        2.37      3.18 o 
  -2   1  30        4.84        4.91      2.08 o 
  -1   1  30        4.07        4.49      1.56 o 
   0   1  30       27.97       31.07      2.51 o 
   1   1  30        4.29        3.39      1.63 o 
   2   1  30        5.09        1.20      3.21 o 
   3   1  30        3.11        3.04      3.40 o 
  -2   2  30       19.75       16.36      3.93 o 
  -1   2  30       13.98       12.77      1.77 o 
   0   2  30        1.04       -0.43      1.46 o 
   1   2  30       13.95       10.20      1.57 o 
   2   2  30       19.36        9.76      8.11 o 
  -2   3  30        7.01       24.04     11.85 o 
  -1   3  30        3.04        3.06      2.22 o 
   0   3  30       25.85       26.36      3.37 o 
   1   3  30        3.12        4.09      2.37 o 
   2   3  30        7.03        2.23      7.00 o 
   1   0  31       33.89       38.69      3.51 o 
   2   0  31        8.03        4.79      3.07 o 
  -2   1  31       10.47        8.82      2.54 o 
  -1   1  31        2.54        2.50      1.57 o 
   0   1  31        9.49        1.41      2.25 o 
   1   1  31        2.31        2.27      1.40 o 
   2   1  31       10.45       10.21      5.16 o 
  -2   2  31        5.84        3.10      3.08 o 
  -1   2  31        0.77       -0.65      1.53 o 
   0   2  31        5.84        6.39      1.91 o 
   1   2  31        0.80        4.61      1.89 o 
   2   2  31        5.82        4.87      4.06 o 
  -1   3  31       25.84       21.80      4.99 o 
   0   3  31       14.32       20.03      4.36 o 
   1   3  31       25.46       19.77      2.93 o 
   0   0  32        7.36        5.60      3.84 o 
   1   0  32       81.23       62.77     10.66 o 
   2   0  32        4.98        4.24      2.71 o 
  -2   1  32        7.52        5.23      2.68 o 
  -1   1  32       10.08        7.37      2.71 o 
   0   1  32        0.22        3.43      1.79 o 
   1   1  32        9.74        6.23      1.91 o 
   2   1  32        7.88        1.61      3.79 o 
  -1   2  32        5.23        5.01      1.88 o 
   0   2  32       11.69       10.26      2.36 o 
   1   2  32        5.25        2.70      1.95 o 
   1   0  33       17.27       11.75      3.13 o 
  -1   1  33        3.84        4.98      2.63 o 
   0   1  33       22.78       19.13      2.86 o 
   1   1  33        3.62       -0.12      3.03 o 
  -1   2  33        5.89        0.28      4.87 o 
   0   2  33       10.33       10.50      2.12 o 
   1   2  33        6.18        6.73      3.38 o 
   0   0  34        0.08       -1.05      3.15 o 
   1   0  34        2.25        1.39      2.53 o 
   0   1  34        4.28        3.72      1.81 o 
                                                 
